# Supplementary material for: Molecular profiling of the developing mouse axial skeleton: a role for Tgfbr2 in the development of the intervertebral disc
Source: BMC Dev Biol. 2010 Mar 9;10:29. doi: 10.1186/1471-213X-10-29 (PMC2848151; doi:10.1186/1471-213X-10-29)
Supplement: Additional file 1 — IVD enriched genes. List of all E13.5 day IVD enriched genes. [file 1471-213X-10-29-S1.XLS]

## Sheet: List Disc enriched 2 #FF267.txt
Probe Set ID	Gene Symbol	Gene Name	Fold Difference
1455515_at	1810041L15Rik	RIKEN cDNA 1810041L15 gene	2.62606
1429440_at	1810041L15Rik	RIKEN cDNA 1810041L15 gene	3.17376
1423306_at	2010002N04Rik	RIKEN cDNA 2010002N04 gene	2.06545
1429089_s_at	2900026A02Rik	RIKEN cDNA 2900026A02 gene	3.1055
1429703_at	2900072G11Rik	RIKEN cDNA 2900072G11 gene	2.03317
1429185_at	4631416L12Rik	RIKEN cDNA 4631416L12 gene	2.23499
1436999_at	5033414K04Rik	RIKEN cDNA 5033414K04 gene	2.37022
1431473_at	5330423I11Rik	RIKEN cDNA 5330423I11 gene	2.80489
1430033_at	5330431K02Rik	RIKEN cDNA 5330431K02 gene	3.60649
1434756_at	5430421B17	hypothetical protein 5430421B17	2.65433
1436345_at	5730559C18Rik	RIKEN cDNA 5730559C18 gene	2.05033
1433086_at	5930427J20Rik	RIKEN cDNA 5930427J20 gene	2.67728
1423071_x_at	6720475J19Rik	RIKEN cDNA 6720475J19 gene	2.16834
1454592_at	9430012M22Rik	RIKEN cDNA 9430012M22 gene	2.84832
1454512_at	9430018C23Rik	RIKEN cDNA 9430018C23 gene	2.41553
1446380_at	9430076C15Rik	RIKEN cDNA 9430076C15 gene	4.63012
1443044_at	A830091E24	hypothetical A830091E24	2.10979
1460465_at	A930038C07Rik	RIKEN cDNA A930038C07 gene	6.21189
1427054_s_at	Abi3bp	ABI gene family, member 3 (NESH) binding protein	3.13185
1451004_at	Acvr2a	activin receptor IIA	2.20079
1427056_at	Adamts15	a disintegrin-like and metallopeptidase (reprolysin type) with thrombospondin type 1 motif, 15	3.63321
1437506_at	Adamts6	a disintegrin-like and metallopeptidase (reprolysin type) with thrombospondin type 1 motif, 6	2.83334
1457548_at	Adamts6	A disintegrin-like and metallopeptidase (reprolysin type) with thrombospondin type 1 motif, 6 (Adamts6), mRNA	3.01978
1437429_at	Adamtsl1	ADAMTS-like 1	2.80679
1442063_at	Adamtsl1	ADAMTS-like 1	3.57713
1429214_at	Adamtsl2	ADAMTS-like 2	2.45221
1451932_a_at	Adamtsl4	ADAMTS-like 4	2.0596
1456307_s_at	Adcy7	adenylate cyclase 7	2.73916
1433939_at	Aff3	AF4/FMR2 family, member 3	2.19577
1454799_at	Agpat9	1-acylglycerol-3-phosphate O-acyltransferase 9	2.11902
1415832_at	Agtr2	angiotensin II receptor, type 2	3.82136
1436142_at	Akap5	A kinase (PRKA) anchor protein 5	2.26978
1451446_at	Antxr1	anthrax toxin receptor 1	2.48578
1452657_at	Ap1s2	adaptor-related protein complex 1, sigma 2 subunit	2.35128
1448308_at	Ap3m1	adaptor-related protein complex 3, mu 1 subunit	2.07647
1424842_a_at	Arhgap24	Rho GTPase activating protein 24	5.25689
1429189_at	Arsb	arylsulfatase B	2.30276
1432032_a_at	Artn	artemin	4.52602
1448421_s_at	Aspn	asporin	6.04313
1416652_at	Aspn	asporin	8.74551
1418603_at	Avpr1a	arginine vasopressin receptor 1A	2.31382
1423342_at	Barx1	BarH-like homeobox 1	2.83328
1448323_a_at	Bgn	biglycan	2.28274
1416405_at	Bgn	biglycan	2.29741
1450759_at	Bmp6	bone morphogenetic protein 6	2.50457
1423365_at	Cacna1g	calcium channel, voltage-dependent, T type, alpha 1G subunit	2.54379
1419225_at	Cacna2d3	calcium channel, voltage-dependent, alpha2/delta subunit 3	3.75804
1435146_s_at	Cadm2	cell adhesion molecule 2	2.07104
1418608_at	Calml3	calmodulin-like 3	2.9505
1423760_at	Cd44	CD44 antigen	2.99101
1450757_at	Cdh11	cadherin 11	2.65369
1456397_at	Cdh4	cadherin 4	3.66182
1449422_at	Cdh4	cadherin 4	3.93729
1435336_at	Celsr2	cadherin, EGF LAG seven-pass G-type receptor 2 (flamingo homolog, Drosophila)	2.36753
1434034_at	Cerk /// LOC676420	ceramide kinase /// similar to Ceramide kinase (Acylsphingosine kinase) (mCERK)	2.03392
1452309_at	Cgnl1	cingulin-like 1	2.486
1419320_at	Chst5	carbohydrate (N-acetylglucosamine 6-O) sulfotransferase 5	2.34851
1437932_a_at	Cldn1	claudin 1	3.25537
1435504_at	Clip4	CAP-GLY domain containing linker protein family, member 4	2.38157
1441165_s_at	Clstn2	calsyntenin 2	5.74362
1437689_x_at	Clu	clusterin	2.49094
1427168_a_at	Col14a1	collagen, type XIV, alpha 1	2.83839
1428455_at	Col14a1	collagen, type XIV, alpha 1	2.84584
1426348_at	Col4a1	collagen, type IV, alpha 1	2.25432
1424051_at	Col4a2	collagen, type IV, alpha 2	2.0618
1448590_at	Col6a1	collagen, type VI, alpha 1	4.56925
1426947_x_at	Col6a2	collagen, type VI, alpha 2	3.7721
1452250_a_at	Col6a2	collagen, type VI, alpha 2	4.10949
1424131_at	Col6a3	collagen, type VI, alpha 3	4.03995
1447819_x_at	Col8a1	collagen, type VIII, alpha 1	2.23137
1434667_at	Col8a2	collagen, type VIII, alpha 2	2.82902
1434326_x_at	Coro2b	coronin, actin binding protein, 2B	3.58481
1451191_at	Crabp2	cellular retinoic acid binding protein II	2.37771
1442576_at	Creb5	cAMP responsive element binding protein 5	3.72794
1418476_at	Crlf1	cytokine receptor-like factor 1	6.88655
1438572_at	Csmd3	CUB and Sushi multiple domains 3	2.04293
1417625_s_at	Cxcr7	chemokine (C-X-C motif) receptor 7	4.38344
1427182_s_at	D18Ertd653e	DNA segment, Chr 18, ERATO Doi 653, expressed	2.99828
1445454_at	D2Ertd282e	DNA segment, Chr 2, ERATO Doi 282, expressed	3.39289
1451289_at	Dclk1	doublecortin-like kinase 1	2.17639
1424271_at	Dclk1	doublecortin-like kinase 1	2.39057
1418511_at	Dpt	dermatopontin	6.53185
1448830_at	Dusp1	dual specificity phosphatase 1	3.57252
1431422_a_at	Dusp14	dual specificity phosphatase 14	2.04708
1433529_at	E430002G05Rik	RIKEN cDNA E430002G05 gene	8.8544
1416021_a_at	EG620603 /// Fabp5	predicted gene, EG620603 /// fatty acid binding protein 5, epidermal	2.14549
1436965_at	Emilin3	elastin microfibril interfacer 3	3.60314
1416480_a_at	ENSMUSG00000044330 /// Higd1a /// LOC100045763	predicted gene, ENSMUSG00000044330 /// HIG1 domain family, member 1A /// similar to hypoxia induced gene 1	2.05583
1439284_at	Epb4.1l5	erythrocyte protein band 4.1-like 5	2.00496
1455426_at	Epha3	Eph receptor A3	2.25919
1425575_at	Epha3	Eph receptor A3	2.47607
1440244_at	Erg	Avian erythroblastosis virus E-26 (v-ets) oncogene related (Erg), mRNA	2.90608
1416268_at	Ets2	E26 avian leukemia oncogene 2, 3' domain	2.03014
1450850_at	Ezr /// LOC100044177	ezrin /// hypothetical protein LOC100044177	2.2537
1437308_s_at	F2r	coagulation factor II (thrombin) receptor	2.02984
1450852_s_at	F2r	coagulation factor II (thrombin) receptor	2.40486
1448931_at	F2rl1	coagulation factor II (thrombin) receptor-like 1	2.27589
1416022_at	Fabp5	fatty acid binding protein 5, epidermal	2.89511
1448557_at	Fam13c	family with sequence similarity 13, member C	3.00427
1417688_at	Fam20c	family with sequence similarity 20, member C	2.20206
1425452_s_at	Fam84a	family with sequence similarity 84, member A	2.41213
1416164_at	Fbln5	fibulin 5	2.79018
1422831_at	Fbn2	fibrillin 2	2.00565
1418497_at	Fgf13	fibroblast growth factor 13	2.5738
1449545_at	Fgf18	fibroblast growth factor 18	2.50024
1435551_at	Fhod3	formin homology 2 domain containing 3	14.6543
1450728_at	Fjx1	four jointed box 1 (Drosophila)	2.26422
1455096_at	Flrt2	fibronectin leucine rich transmembrane protein 2	2.13735
1437685_x_at	Fmod	fibromodulin	2.33111
1437718_x_at	Fmod	fibromodulin	2.34959
1437324_x_at	Fmod	fibromodulin	2.45921
1415939_at	Fmod	fibromodulin	2.71529
1437247_at	Fosl2 /// LOC634417	fos-like antigen 2 /// similar to fos-like antigen 2	6.33858
1434939_at	Foxf1a	forkhead box F1a	2.06698
1418220_at	Foxf2	forkhead box F2	3.03279
1457038_at	Frem2	Fras1 related extracellular matrix protein 2	2.92937
1423348_at	Fzd8	frizzled homolog 8 (Drosophila)	2.60078
1445815_at	Fzd8	frizzled homolog 8 (Drosophila)	5.3264
1448494_at	Gas1	growth arrest specific 1	3.48614
1416855_at	Gas1	growth arrest specific 1	3.80509
1450112_a_at	Gas2	growth arrest specific 2	4.95644
1460431_at	Gcnt1	glucosaminyl (N-acetyl) transferase 1, core 2	2.37002
1419139_at	Gdf5	growth differentiation factor 5	8.45322
1420385_at	Gna14	guanine nucleotide binding protein, alpha 14	5.40546
1449848_at	Gna14	guanine nucleotide binding protein, alpha 14	6.14851
1447791_s_at	Gna14	guanine nucleotide binding protein, alpha 14	7.45032
1455583_at	Gne	glucosamine	2.02969
1437618_x_at	Gpr85	G protein-coupled receptor 85	2.74685
1424896_at	Gpr85	G protein-coupled receptor 85	2.93189
1456312_x_at	Gsn	gelsolin	2.07891
1438083_at	Hhip	Hedgehog-interacting protein	5.43702
1421426_at	Hhip	Hedgehog-interacting protein	5.71749
1455277_at	Hhip	Hedgehog-interacting protein	6.32258
1437933_at	Hhip	Hedgehog-interacting protein	6.74426
1424367_a_at	Homer2	homer homolog 2 (Drosophila)	2.00147
1435622_at	Hs3st3a1	heparan sulfate (glucosamine) 3-O-sulfotransferase 3A1	2.55988
1433977_at	Hs3st3b1	heparan sulfate (glucosamine) 3-O-sulfotransferase 3B1	2.80575
1423584_at	Igfbp7	insulin-like growth factor binding protein 7	4.16255
1421844_at	Il1rap	interleukin 1 receptor accessory protein	2.53345
1422053_at	Inhba	inhibin beta-A	4.28751
1423274_at	Ints6	integrator complex subunit 6	2.51956
1425039_at	Itgbl1	integrin, beta-like 1	3.65915
1433894_at	Jazf1	JAZF zinc finger 1	2.27935
1434037_s_at	Kat2b	K(lysine) acetyltransferase 2B	2.3606
1449544_a_at	Kcnh2 /// LOC100047076	potassium voltage-gated channel, subfamily H (eag-related), member 2 /// similar to potassium channel erg1a	2.28061
1449158_at	Kcnk2	potassium channel, subfamily K, member 2	2.98086
1452728_at	Kirrel3	kin of IRRE like 3 (Drosophila)	2.19274
1431402_at	Kirrel3	kin of IRRE like 3 (Drosophila)	2.33203
1417156_at	Krt19	keratin 19	2.04391
1416343_a_at	Lamp2	lysosomal-associated membrane protein 2	2.07885
1436178_at	Leprel1	leprecan-like 1	2.75534
1419573_a_at	Lgals1	lectin, galactose binding, soluble 1	2.15207
1421207_at	Lif	leukemia inhibitory factor	2.19857
1435727_s_at	Lima1	LIM domain and actin binding 1	2.13379
1420416_at	LOC100044161 /// Sema3a	hypothetical protein LOC100044161 /// sema domain, immunoglobulin domain (Ig), short basic domain, secreted, (semaphorin) 3A	2.41362
1442226_at	LOC100044162 /// Sema3e	hypothetical protein LOC100044162 /// sema domain, immunoglobulin domain (Ig), short basic domain, secreted, (semaphorin) 3E	5.99465
1431004_at	LOC100047339	similar to lysyl oxidase-like 2	2.24947
1456130_at	LOC553091	hypothetical LOC553091	2.17767
1454974_at	LOC672215 /// Ntn1	similar to Netrin-1 precursor /// netrin 1	3.40589
1448083_at	LOC675405 /// Nalcn	similar to voltage gated channel like 1 /// sodium leak channel, non-selective	5.33325
1457423_at	LOC675405 /// Nalcn	similar to voltage gated channel like 1 /// sodium leak channel, non-selective	5.33508
1451978_at	Loxl1	lysyl oxidase-like 1	3.27917
1448606_at	Lpar1	lysophosphatidic acid receptor 1	2.1876
1417143_at	Lpar1	lysophosphatidic acid receptor 1	2.2684
1434210_s_at	Lrig1	leucine-rich repeats and immunoglobulin-like domains 1	3.54517
1449893_a_at	Lrig1	leucine-rich repeats and immunoglobulin-like domains 1	4.84545
1435895_at	Lsamp	limbic system-associated membrane protein	2.00005
1455636_at	Lsamp	limbic system-associated membrane protein	3.42087
1417756_a_at	Lsp1	lymphocyte specific 1	2.41568
1418061_at	Ltbp2	latent transforming growth factor beta binding protein 2	2.00493
1436665_a_at	Ltbp4	latent transforming growth factor beta binding protein 4	2.53748
1457044_at	Macc1	metastasis associated in colon cancer 1	2.60872
1424010_at	Mfap4	microfibrillar-associated protein 4	2.04921
1454867_at	Mn1	meningioma 1	3.29772
1450397_at	Mtap1b	microtubule-associated protein 1B	2.25051
1425505_at	Mylk	myosin, light polypeptide kinase	2.96984
1425506_at	Mylk	myosin, light polypeptide kinase	3.23397
1425978_at	Myocd	myocardin	2.16624
1429708_at	Ndufa11	NADH dehydrogenase (ubiquinone) 1 alpha subcomplex 11	2.20973
1434905_at	Ndufa4l2	NADH dehydrogenase (ubiquinone) 1 alpha subcomplex, 4-like 2	2.25928
1423269_a_at	Nedd4l	neural precursor cell expressed, developmentally down-regulated gene 4-like	2.05149
1433787_at	Nell1	NEL-like 1 (chicken)	2.07978
1417621_at	Nfatc1	nuclear factor of activated T-cells, cytoplasmic, calcineurin-dependent 1	3.03909
1428479_at	Nfatc1	nuclear factor of activated T-cells, cytoplasmic, calcineurin-dependent 1	4.00355
1434102_at	Nfib	nuclear factor I/B	2.02431
1438244_at	Nfib	nuclear factor I/B	2.02706
1434101_at	Nfib	nuclear factor I/B	2.1498
1454834_at	Nfib	nuclear factor I/B	2.1805
1448288_at	Nfib	nuclear factor I/B	2.36392
1427680_a_at	Nfib	nuclear factor I/B	2.4513
1451857_a_at	Notum	notum pectinacetylesterase homolog (Drosophila)	2.45901
1415919_at	Npdc1	neural proliferation, differentiation and control gene 1	2.22393
1428547_at	Nt5e	5' nucleotidase, ecto	2.17059
1449286_at	Ntng1	netrin G1	3.74436
1419663_at	Ogn	osteoglycin	3.60093
1419662_at	Ogn	osteoglycin	7.25348
1427633_a_at	Pappa	pregnancy-associated plasma protein A	4.50273
1432591_at	Pappa	pregnancy-associated plasma protein A	5.60383
1449359_at	Pax1	paired box gene 1	3.03647
1421246_at	Pax9	paired box gene 9	2.31799
1427475_a_at	Pdlim5	PDZ and LIM domain 5	2.38218
1416069_at	Pfkp	phosphofructokinase, platelet	3.04542
1437067_at	Phtf2	putative homeodomain transcription factor 2	2.42594
1456482_at	Pik3r3	phosphatidylinositol 3 kinase, regulatory subunit, polypeptide 3 (p55)	2.09724
1415806_at	Plat	plasminogen activator, tissue	2.14761
1417288_at	Plekha2	pleckstrin homology domain-containing, family A (phosphoinositide binding specific) member 2	2.10659
1422706_at	Pmepa1	prostate transmembrane protein, androgen induced 1	2.32925
1423771_at	Prkcdbp	protein kinase C, delta binding protein	2.08914
1435204_at	Prmt8	protein arginine N-methyltransferase 8	4.42712
1437671_x_at	Prss23	protease, serine, 23	3.47502
1431057_a_at	Prss23	protease, serine, 23	3.76326
1434195_at	Prss35	protease, serine, 35	3.10659
1436566_at	Rab40b	Rab40b, member RAS oncogene family	2.03147
1454715_at	Ralyl	RALY RNA binding protein-like	2.072
1433586_at	Rgmb	RGM domain family, member B	2.32851
1433587_at	Rgmb	RGM domain family, member B	2.457
1428429_at	Rgmb	RGM domain family, member B	2.46136
1459366_at	Rgmb	RGM domain family, member B	2.47042
1442811_at	Rgmb	RGM domain family, member B	2.6026
1427918_a_at	Rhoq	ras homolog gene family, member Q	2.22935
1441793_at	Rnf39	Ring finger protein 39 (Rnf39), mRNA	4.28917
1421375_a_at	S100a6	S100 calcium binding protein A6 (calcyclin)	2.6469
1417719_at	Sap30	sin3 associated polypeptide	2.30426
1454877_at	Sertad4	SERTA domain containing 4	2.37832
1418461_at	Sh3d19	SH3 domain protein D19	2.11475
1449084_s_at	Sh3d19	SH3 domain protein D19	3.82012
1423851_a_at	Shisa2	shisa homolog 2 (Xenopus laevis)	2.46342
1423852_at	Shisa2	shisa homolog 2 (Xenopus laevis)	3.21376
1429718_at	Slitrk5	SLIT and NTRK-like family, member 5	2.05494
1448321_at	Smoc1	SPARC related modular calcium binding 1	3.1185
1454649_at	Srd5a1	steroid 5 alpha-reductase 1	2.054
1438200_at	Sulf1	sulfatase 1	2.4612
1436319_at	Sulf1	sulfatase 1	3.43473
1447657_s_at	Synpo2l	synaptopodin 2-like	4.89528
1455176_a_at	Syt11	synaptotagmin XI	2.03906
1456464_x_at	Syt11	Synaptotagmin XI, mRNA (cDNA clone MGC:32353 IMAGE:5030173)	2.04307
1416724_x_at	Tcf4	transcription factor 4	2.03667
1424089_a_at	Tcf4	transcription factor 4	2.12109
1417455_at	Tgfb3	transforming growth factor, beta 3	2.6264
1437463_x_at	Tgfbi	transforming growth factor, beta induced	2.84674
1456250_x_at	Tgfbi	transforming growth factor, beta induced	3.30573
1448123_s_at	Tgfbi	transforming growth factor, beta induced	4.16295
1415871_at	Tgfbi	transforming growth factor, beta induced	5.43284
1454677_at	Timp2	tissue inhibitor of metalloproteinase 2	2.02464
1435261_at	Tmtc1	transmembrane and tetratricopeptide repeat containing 1	2.3067
1429809_at	Tmtc2	transmembrane and tetratricopeptide repeat containing 2	2.44387
1418424_at	Tnfaip6	tumor necrosis factor alpha induced protein 6	2.15696
1425028_a_at	Tpm2	tropomyosin 2, beta	2.45947
1416926_at	Trp53inp1	transformation related protein 53 inducible nuclear protein 1	2.24025
1438214_at	Trps1	trichorhinophalangeal syndrome I (human)	2.46363
1434286_at	Trps1	trichorhinophalangeal syndrome I (human)	3.86614
1451742_a_at	Ugp2	UDP-glucose pyrophosphorylase 2	2.32696
1433043_at	Vcan	versican	2.08905
1427256_at	Vcan	versican	2.35392
1421694_a_at	Vcan	versican	2.45219
1434571_at	Vps13b	vacuolar protein sorting 13B (yeast)	2.25594
1438567_at	Vwa2	von Willebrand factor A domain containing 2	3.21886
1425425_a_at	Wif1	Wnt inhibitory factor 1	7.81641
1448593_at	Wisp1	WNT1 inducible signaling pathway protein 1	2.54666
1448594_at	Wisp1	WNT1 inducible signaling pathway protein 1	2.80758
1436978_at	Wnt9a	wingless-type MMTV integration site 9A	2.69968
1435104_at	Zdhhc21	zinc finger, DHHC domain containing 21	2.14255
1436026_at	Zfp703	zinc finger protein 703	2.54024
