# Supplementary material for: Molecular profiling of the developing mouse axial skeleton: a role for Tgfbr2 in the development of the intervertebral disc
Source: BMC Dev Biol. 2010 Mar 9;10:29. doi: 10.1186/1471-213X-10-29 (PMC2848151; doi:10.1186/1471-213X-10-29)
Supplement: Additional file 2 — Vertebrae enriched genes. List of all E13.5 day vertebrae enriched genes. [file 1471-213X-10-29-S2.XLS]

## Sheet: List vertebrae enrich#FF26E.txt
Probe Set ID	Gene Symbol	Gene Name	Fold Difference
1429857_at	2900092D14Rik	RIKEN cDNA 2900092D14 gene	2.41868
1453089_at	3110079O15Rik	RIKEN cDNA 3110079O15 gene	2.16019
1430362_at	5730409N24Rik	RIKEN cDNA 5730409N24 gene	3.04865
1430646_at	5830407P18Rik	RIKEN cDNA 5830407P18 gene	2.1096
1433110_at	5830474E16Rik	RIKEN cDNA 5830474E16 gene	2.08954
1454482_at	5830474E16Rik	RIKEN cDNA 5830474E16 gene	2.15852
1430791_at	6330415B21Rik	RIKEN cDNA 6330415B21 gene	2.11097
1432680_at	9130009M17Rik	RIKEN cDNA 9130009M17 gene	3.30667
1458811_at	9430047L24Rik	RIKEN cDNA 9430047L24 gene	4.36445
1458113_at	9530019H20Rik	RIKEN cDNA 9530019H20 gene	2.69889
1441977_at	9630023C09Rik	RIKEN cDNA 9630023C09 gene	4.28282
1441509_at	A130009I22Rik	RIKEN cDNA A130009I22 gene	2.41661
1456402_at	A330076H08Rik	RIKEN cDNA A330076H08 gene	2.2264
1441669_at	Acap2	ArfGAP with coiled-coil, ankyrin repeat and PH domains 2	2.05595
1444992_at	AI120166	expressed sequence AI120166	2.69923
1433465_a_at	AI467606	expressed sequence AI467606	2.22158
1446095_at	Airn	antisense Igf2r RNA	2.09003
1437466_at	Alcam	activated leukocyte cell adhesion molecule	2.03592
1456110_at	Ankrd11	ankyrin repeat domain 11	2.2288
1438651_a_at	Aplnr	apelin receptor	4.83216
1423422_at	Asb4	ankyrin repeat and SOCS box-containing 4	2.60649
1433919_at	Asb4	ankyrin repeat and SOCS box-containing 4	2.10802
1446036_at	AU018728	expressed sequence AU018728	2.07237
1458551_at	AY512938	cDNA sequence AY512938	3.47311
1423753_at	Bambi	BMP and activin membrane-bound inhibitor, homolog (Xenopus laevis)	2.02373
1448007_at	Baz2b	bromodomain adjacent to zinc finger domain, 2B	2.09073
1440889_at	BC006965	cDNA sequence BC006965	3.18886
1439948_at	BC046401	cDNA sequence BC046401	2.24158
1429273_at	Bmper	BMP-binding endothelial regulator	6.01691
1422606_at	C1qtnf3	C1q and tumor necrosis factor related protein 3	2.52007
1430408_at	Cacna1a	calcium channel, voltage-dependent, P/Q type, alpha 1A subunit	2.1128
1430600_at	Cmtm5	CKLF-like MARVEL transmembrane domain containing 5	2.07857
1453191_at	Col27a1	collagen, type XXVII, alpha 1	2.25395
1419527_at	Comp	cartilage oligomeric matrix protein	4.5338
1452365_at	Csgalnact1	chondroitin sulfate N-acetylgalactosaminyltransferase 1	2.0174
1449823_at	Dach2	dachshund 2 (Drosophila)	2.25348
1426215_at	Ddc	dopa decarboxylase	2.51786
1435343_at	Dock10	dedicator of cytokinesis 10	2.39652
1429768_at	Dtna	dystrobrevin alpha	3.22657
1456069_at	Dtna	dystrobrevin alpha	2.8638
1445710_x_at	Duxbl	double homeobox B-like	2.12364
1434297_at	E130304F04Rik /// LOC100040601	RIKEN cDNA E130304F04 gene /// hypothetical protein LOC100040601	2.18424
1416301_a_at	Ebf1	early B-cell factor 1	4.78218
1416302_at	Ebf1	early B-cell factor 1	2.13982
1448293_at	Ebf1	early B-cell factor 1	4.94697
1454198_a_at	Efcab1	EF hand calcium binding domain 1	2.11543
1442656_at	Elovl6	Myelination associated SUR4-like protein (Masr)	2.04082
1428739_at	Enho	energy homeostasis associated	2.31979
1421114_a_at	Epyc	epiphycan	3.13499
1451667_at	Fam20b	family with sequence similarity 20, member B	2.16075
1460412_at	Fbln7	fibulin 7	2.36787
1418596_at	Fgfr4	fibroblast growth factor receptor 4	2.14925
1442107_at	Flnb	filamin, beta	2.09261
1445534_at	Flnb	Filamin, beta, mRNA (cDNA clone IMAGE:3488025)	2.55568
1422833_at	Foxa2	forkhead box A2	2.79192
1431900_a_at	Foxa3	forkhead box A3	3.40374
1424007_at	Gdf10	growth differentiation factor 10	2.14604
1443375_at	Gnas	GNAS (guanine nucleotide binding protein, alpha stimulating) complex locus	2.1889
1449390_at	Gpatch4	G patch domain containing 4	2.37626
1456833_at	Gpr17	G protein-coupled receptor 17	2.51103
1425553_s_at	Hip1r	huntingtin interacting protein 1 related	2.08174
1458802_at	Hivep3	human immunodeficiency virus type I enhancer binding protein 3	2.28979
1445897_s_at	Ifi35	interferon-induced protein 35	2.38517
1440235_at	Itga10	integrin, alpha 10	4.25046
1429088_at	Lbh	limb-bud and heart	2.32935
1421101_a_at	Ldb2	LIM domain binding 2	2.94852
1439557_s_at	Ldb2	LIM domain binding 2	2.76501
1423477_at	LOC100044533 /// Zic1	similar to Zic protein /// zinc finger protein of the cerebellum 1	2.67766
1439966_x_at	LOC677143 /// Sfxn2	similar to Sideroflexin-2 /// sideroflexin 2	2.11784
1452708_a_at	Luc7l	Luc7 homolog (S. cerevisiae)-like	2.04524
1417217_at	Magel2	melanoma antigen, family L, 2	2.5272
1418477_at	Matn1	matrilin 1, cartilage matrix protein	10.6223
1422148_at	Matn3	matrilin 3	2.40063
1427718_a_at	Mdm2	transformed mouse 3T3 cell double minute 2	2.90127
1421027_a_at	Mef2c	myocyte enhancer factor 2C	2.1457
1428765_at	Meg3	maternally expressed 3	2.02871
1452592_at	Mgst2	microsomal glutathione S-transferase 2	2.85073
1459984_at	Mia3	melanoma inhibitory activity 3	2.21718
1423253_at	Mpz	myelin protein zero	2.2726
1443008_at	Msi2	Musashi homolog 2 (Drosophila)	2.14439
1443702_at	Mtap4	microtubule-associated protein 4	2.08363
1416158_at	Nr2f2	nuclear receptor subfamily 2, group F, member 2	2.14368
1418084_at	Nrp1	neuropilin 1	2.77828
1426528_at	Nrp2 /// Pard3b	neuropilin 2 /// par-3 partitioning defective 3 homolog B (C. elegans)	2.34342
1447343_at	Nrp2 /// Pard3b	neuropilin 2 /// par-3 partitioning defective 3 homolog B (C. elegans)	2.70023
1426282_at	Ntm	neurotrimin	3.29924
1458492_x_at	Ntm	neurotrimin	4.80857
1456073_s_at	Panx3	pannexin 3	7.81198
1436920_at	Pcdh17	protocadherin 17	3.38908
1453070_at	Pcdh17	protocadherin 17	2.15014
1442659_at	Pcdh9	protocadherin 9	2.7803
1442700_at	Pde4b	phosphodiesterase 4B, cAMP specific	2.49547
1437989_at	Pde8b	phosphodiesterase 8B	2.75292
1436970_a_at	Pdgfrb	platelet derived growth factor receptor, beta polypeptide	2.14309
1452404_at	Phactr2	phosphatase and actin regulator 2	2.65687
1428999_at	Phf3	PHD finger protein 3	2.29352
1438682_at	Pik3r1	phosphatidylinositol 3-kinase, regulatory subunit, polypeptide 1 (p85 alpha)	2.02358
1428025_s_at	Pitpnc1	phosphatidylinositol transfer protein, cytoplasmic 1	2.26889
1431074_a_at	Pitpnc1	phosphatidylinositol transfer protein, cytoplasmic 1	2.34615
1452939_a_at	Pitpnc1	phosphatidylinositol transfer protein, cytoplasmic 1	2.57365
1455204_at	Pitpnc1	phosphatidylinositol transfer protein, cytoplasmic 1	2.0061
1451475_at	Plxnd1	plexin D1	2.40205
1435197_at	Pou3f3	POU domain, class 3, transcription factor 3	2.02746
1457029_at	Ppp4r1l	protein phosphatase 4, regulatory subunit 1-like	2.01979
1421354_at	Prkg2	protein kinase, cGMP-dependent, type II	6.4684
1435162_at	Prkg2	protein kinase, cGMP-dependent, type II	8.75264
1435460_at	Prkg2	protein kinase, cGMP-dependent, type II	7.40951
1417092_at	Pth1r	parathyroid hormone 1 receptor	2.11755
1417741_at	Pygl	liver glycogen phosphorylase	2.39428
1424704_at	Runx2	runt related transcription factor 2	4.76257
1419075_s_at	Saa1	serum amyloid A 1	4.14236
1450788_at	Saa1	serum amyloid A 1	2.63731
1419100_at	Serpina3n	serine (or cysteine) peptidase inhibitor, clade A, member 3N	3.59518
1452396_at	Sfrs15	splicing factor, arginine/serine-rich 15	2.28502
1453185_at	Sfrs18	splicing factor, arginine/serine-rich 18	2.16778
1454683_at	Sfrs8	splicing factor, arginine/serine-rich 8	2.35193
1460000_at	Shisa3	shisa homolog 3 (Xenopus laevis)	2.31145
1436456_at	Slc38a9	solute carrier family 38, member 9	2.36464
1439368_a_at	Slc9a3r2	solute carrier family 9 (sodium/hydrogen exchanger), member 3 regulator 2	2.15696
1427542_at	Sobp	sine oculis-binding protein homolog (Drosophila)	2.53711
1425826_a_at	Sorbs1	sorbin and SH3 domain containing 1	2.41882
1436737_a_at	Sorbs1	sorbin and SH3 domain containing 1	2.67048
1428471_at	Sorbs1	sorbin and SH3 domain containing 1	2.65685
1440311_at	Sorbs1	sorbin and SH3 domain containing 1	2.50334
1455967_at	Sorbs1	sorbin and SH3 domain containing 1	2.83887
1437197_at	Sorbs2	sorbin and SH3 domain containing 2	2.53899
1441624_at	Sorbs2	sorbin and SH3 domain containing 2	3.06152
1432190_at	Sox5	SRY-box containing gene 5	2.02467
1419186_a_at	St8sia4	ST8 alpha-N-acetyl-neuraminide alpha-2,8-sialyltransferase 4	2.67591
1443248_at	Tmco3	transmembrane and coiled-coil domains 3	2.0441
1441926_x_at	Tmie	transmembrane inner ear	2.29948
1427267_at	Tnrc18	trinucleotide repeat containing 18	2.5532
1420587_at	Tsga13	testis specific gene A13	3.25598
1421219_at	Ttll3	tubulin tyrosine ligase-like family, member 3	3.80452
1436604_at	Ttll3	tubulin tyrosine ligase-like family, member 3	2.188
1422695_at	Ttyh1	tweety homolog 1 (Drosophila)	2.31221
1419592_at	Unc5c	unc-5 homolog C (C. elegans)	3.0994
1449522_at	Unc5c	unc-5 homolog C (C. elegans)	2.58944
1458335_x_at	Urm1	ubiquitin related modifier 1 homolog (S. cerevisiae)	2.03844
1426892_at	Utrn	utrophin	2.54262
1423836_at	Zfp503	zinc finger protein 503	3.27993
