# Supplementary material for: Molecular profiling of the developing mouse axial skeleton: a role for Tgfbr2 in the development of the intervertebral disc
Source: BMC Dev Biol. 2010 Mar 9;10:29. doi: 10.1186/1471-213X-10-29 (PMC2848151; doi:10.1186/1471-213X-10-29)
Supplement: Additional file 3 — Genes differentially expressed in control and Tgfbr2-deleted IVD. List of genes regulated by loss of Tgfbr2 in E13.5 day IVD. [file 1471-213X-10-29-S3.XLS]

## Sheet: ListCrevsWTdisc2foldp005.txt
Probe Set ID	Gene Symbol	Gene Name	Fold change Cre/WT	Direction
1428994_s_at	1110017I16Rik	RIKEN cDNA 1110017I16 gene	5.5896	down
1460049_s_at	1500015O10Rik	RIKEN cDNA 1500015O10 gene	3.52873	down
1428562_at	2210403K04Rik	RIKEN cDNA 2210403K04 gene	2.10762	down
1430030_at	5330426P16Rik	RIKEN cDNA 5330426P16 gene	3.0528	down
1436347_a_at	5530601H04Rik	RIKEN cDNA 5530601H04 gene	2.27463	down
1460465_at	A930038C07Rik	RIKEN cDNA A930038C07 gene	2.32954	down
1456735_x_at	Acpl2	acid phosphatase-like 2	2.18177	down
1422573_at	Ampd3	adenosine monophosphate deaminase 3	2.14672	down
1424842_a_at	Arhgap24	Rho GTPase activating protein 24	2.81285	down
1416652_at	Aspn	asporin	5.35614	down
1448421_s_at	Aspn	asporin	4.57726	down
1418603_at	Avpr1a	arginine vasopressin receptor 1A	3.00433	down
1423342_at	Barx1	BarH-like homeobox 1	2.11456	down
1439059_at	BC031748	CDNA sequence BC031748 (BC031748), mRNA	6.59337	down
1422606_at	C1qtnf3	C1q and tumor necrosis factor related protein 3	4.37789	down
1418021_at	C4b	complement component 4B (Childo blood group)	2.05472	down
1418608_at	Calml3	calmodulin-like 3	3.44089	down
1448466_at	Cdca5	cell division cycle associated 5	2.18519	down
1455435_s_at	Chdh	choline dehydrogenase	2.53185	down
1450677_at	Chek1	checkpoint kinase 1 homolog (S. pombe)	2.39485	down
1437689_x_at	Clu	clusterin	2.3381	down
1428455_at	Col14a1	collagen, type XIV, alpha 1	2.25505	down
1448590_at	Col6a1	collagen, type VI, alpha 1	2.16648	down
1427182_s_at	D18Ertd653e	DNA segment, Chr 18, ERATO Doi 653, expressed	2.23043	down
1418937_at	Dio2	deiodinase, iodothyronine, type II	3.11035	down
1433529_at	E430002G05Rik	RIKEN cDNA E430002G05 gene	2.29674	down
1440339_at	Enpp1	ectonucleotide pyrophosphatase/phosphodiesterase 1	2.68029	down
1440244_at	Erg	Avian erythroblastosis virus E-26 (v-ets) oncogene related (Erg), mRNA	2.53682	down
1424683_at	Fam134b	family with sequence similarity 134, member B	2.00138	down
1448557_at	Fam13c	family with sequence similarity 13, member C	2.0011	down
1431020_a_at	Fgfr1op2	FGFR1 oncogene partner 2	2.05526	down
1415939_at	Fmod	fibromodulin	2.33226	down
1437324_x_at	Fmod	fibromodulin	2.13061	down
1437685_x_at	Fmod	fibromodulin	2.09854	down
1437718_x_at	Fmod	fibromodulin	2.10483	down
1448700_at	G0s2	G0/G1 switch gene 2	2.15924	down
1419139_at	Gdf5	growth differentiation factor 5	2.84036	down
1420385_at	Gna14	guanine nucleotide binding protein, alpha 14	2.92899	down
1449848_at	Gna14	guanine nucleotide binding protein, alpha 14	2.92147	down
1447791_s_at	Gna14	guanine nucleotide binding protein, alpha 14	2.701	down
1421426_at	Hhip	Hedgehog-interacting protein	3.93824	down
1438083_at	Hhip	Hedgehog-interacting protein	3.25098	down
1437933_at	Hhip	Hedgehog-interacting protein	3.13041	down
1455277_at	Hhip	Hedgehog-interacting protein	2.73413	down
1425039_at	Itgbl1	integrin, beta-like 1	5.38878	down
1441946_at	Itih5	inter-alpha (globulin) inhibitor H5	2.3593	down
1452314_at	Kif11	kinesin family member 11	2.52604	down
1416343_a_at	Lamp2	lysosomal-associated membrane protein 2	2.17286	down
1436041_at	LOC100046086	similar to dHand protein	2.66599	down
1429564_at	LOC100048247 /// Pcgf5	similar to polycomb group ring finger 5 /// polycomb group ring finger 5	2.02172	down
1435895_at	Lsamp	limbic system-associated membrane protein	2.3046	down
1455636_at	Lsamp	limbic system-associated membrane protein	3.20916	down
1459658_at	Mcm5	minichromosome maintenance deficient 5, cell division cycle 46 (S. cerevisiae)	2.10322	down
1429172_a_at	Ncapg	on-SMC condensin I complex, subunit G	2.07564	down
1446742_at	Nfia	C57BL/6J NfiA-1 protein	2.19824	down
1419662_at	Ogn	osteoglycin	4.88654	down
1419663_at	Ogn	osteoglycin	2.2408	down
1452735_at	Pcnp	PEST proteolytic signal containing nuclear protein	5.52866	down
1426013_s_at	Plekha4	pleckstrin homology domain containing, family A (phosphoinositide binding specific) member 4	2.32433	down
1452458_s_at	Ppil5	peptidylprolyl isomerase (cyclophilin) like 5	2.09524	down
1452688_at	Prpf39	PRP39 pre-mRNA processing factor 39 homolog (yeast)	2.11154	down
1434195_at	Prss35	protease, serine, 35	2.5306	down
1436559_a_at	Psmd10	proteasome (prosome, macropain) 26S subunit, non-ATPase, 10	2.13205	down
1421410_a_at	Pstpip2	proline-serine-threonine phosphatase-interacting protein 2	2.16785	down
1455405_at	Pstpip2	proline-serine-threonine phosphatase-interacting protein 2	2.31946	down
1441793_at	Rnf39	Ring finger protein 39 (Rnf39), mRNA	2.66477	down
1421375_a_at	S100a6	S100 calcium binding protein A6 (calcyclin)	2.36247	down
1418895_at	Skap2	src family associated phosphoprotein 2	2.15251	down
1451782_a_at	Slc29a1	solute carrier family 29 (nucleoside transporters), member 1	2.13903	down
1415935_at	Smoc2	SPARC related modular calcium binding 2	2.56734	down
1431362_a_at	Smoc2	SPARC related modular calcium binding 2	2.43821	down
1449484_at	Stc2	stanniocalcin 2	2.01281	down
1451998_at	Tasp1	taspase, threonine aspartase 1	2.23813	down
1434286_at	Trps1	trichorhinophalangeal syndrome I (human)	2.14213	down
1454817_at	Utp18	UTP18, small subunit (SSU) processome component, homolog (yeast)	2.1147	down
1425425_a_at	Wif1	Wnt inhibitory factor 1	2.34352	down
1427262_at	Xist	inactive X specific transcripts	108.102	down
1427263_at	Xist	inactive X specific transcripts	11.4966	down
1436936_s_at	Xist	inactive X specific transcripts	35.9599	down
1456790_at	Zfp800	zinc finger protein 800	2.37282	down
1460056_at	1700109F18Rik	RIKEN cDNA 1700109F18 gene	3.39779	up
1433050_at	5730478J17Rik	RIKEN cDNA 5730478J17 gene	2.06745	up
1430791_at	6330415B21Rik	RIKEN cDNA 6330415B21 gene	2.2192	up
1432294_at	9330177L23Rik	RIKEN cDNA 9330177L23 gene	2.16792	up
1457550_at	9530059O14Rik	RIKEN cDNA 9530059O14 gene	2.01	up
1443127_at	9630021D06Rik	RIKEN cDNA 9630021D06 gene	3.69032	up
1441977_at	9630023C09Rik	RIKEN cDNA 9630023C09 gene	3.45723	up
1419734_at	Actb	actin, beta	2.1137	up
1443847_x_at	Aff2	AF4/FMR2 family, member 2 (Aff2), mRNA	2.72302	up
1435673_at	AI448005	expressed sequence AI448005	2.2588	up
1441055_at	Akap2 /// Palm2 /// Palm2-akap2	A kinase (PRKA) anchor protein 2 /// paralemmin 2 /// Palm2-Akap2 protein	2.20992	up
1437466_at	Alcam	activated leukocyte cell adhesion molecule	2.05658	up
1438651_a_at	Aplnr	apelin receptor	8.33135	up
1423422_at	Asb4	ankyrin repeat and SOCS box-containing 4	2.31766	up
1442095_at	Asxl3	additional sex combs like 3 (Drosophila)	2.63359	up
1441705_at	AU015680	expressed sequence AU015680	2.12827	up
1436845_at	Axin2	axin2	2.12757	up
1439948_at	BC046401	cDNA sequence BC046401	2.0556	up
1429273_at	Bmper	BMP-binding endothelial regulator	2.68345	up
1431418_at	C030026M15Rik	RIKEN cDNA C030026M15 gene	2.20032	up
1451499_at	Cadps2	Ca2+-dependent activator protein for secretion 2	3.71957	up
1436789_at	Ccnjl	cyclin J-like	2.21652	up
1460538_at	Cdh10	cadherin 10	2.3558	up
1418815_at	Cdh2 /// LOC100044363	cadherin 2 /// similar to N-cadherin	2.46384	up
1436236_x_at	Cotl1	coactosin-like 1 (Dictyostelium)	2.1693	up
1421477_at	Cplx2	complexin 2	2.67508	up
1455447_at	D430019H16Rik	RIKEN cDNA D430019H16 gene	2.45116	up
1458934_at	D5Ertd505e	DNA segment, Chr 5, ERATO Doi 505 , expressed	3.42415	up
1426438_at	Ddx3y	DEAD (Asp-Glu-Ala-Asp) box polypeptide 3, Y-linked	36.2368	up
1426439_at	Ddx3y	DEAD (Asp-Glu-Ala-Asp) box polypeptide 3, Y-linked	8.35641	up
1452077_at	Ddx3y	DEAD (Asp-Glu-Ala-Asp) box polypeptide 3, Y-linked	11.3089	up
1433770_at	Dpysl2	dihydropyrimidinase-like 2	2.11116	up
1429768_at	Dtna	dystrobrevin alpha	2.01327	up
1456069_at	Dtna	dystrobrevin alpha	2.08125	up
1416301_a_at	Ebf1	early B-cell factor 1	4.11523	up
1416302_at	Ebf1	early B-cell factor 1	2.18122	up
1448293_at	Ebf1	early B-cell factor 1	3.0077	up
1417210_at	Eif2s3y	eukaryotic translation initiation factor 2, subunit 3, structural gene Y-linked	15.334	up
1420965_a_at	Enc1	ectodermal-neural cortex 1	2.31639	up
1457896_at	Esrrg	estrogen-related receptor gamma	2.34527	up
1457589_at	Fat3	FAT tumor suppressor homolog 3 (Drosophila)	2.26567	up
1460574_at	Fat4	FAT tumor suppressor homolog 4 (Drosophila)	2.26425	up
1458524_at	Fndc3a	fibronectin type III domain containing 3A	2.25225	up
1435222_at	Foxp1	forkhead box P1	2.55332	up
1455242_at	Foxp1	forkhead box P1	2.05451	up
1438558_x_at	Foxq1	forkhead box Q1	2.19745	up
1452907_at	Galc	galactosylceramidase	2.03938	up
1424007_at	Gdf10	growth differentiation factor 10	2.14944	up
1428157_at	Gng2	guanine nucleotide binding protein (G protein), gamma 2	2.14931	up
1429293_at	Gpc2	glypican 2 (cerebroglycan)	3.10401	up
1421436_at	Grid2	glutamate receptor, ionotropic, delta 2	2.2501	up
1435487_at	Grid2	glutamate receptor, ionotropic, delta 2	3.36325	up
1431475_a_at	Hoxa10	homeo box A10	3.16845	up
1455626_at	Hoxa9	homeo box A9	2.87109	up
1439798_at	Hoxc10	homeo box C10	3.1386	up
1418606_at	Hoxd10	homeo box D10	4.50162	up
1419126_at	Hoxd9	homeo box D9	2.79496	up
1434642_at	Hsd17b11	hydroxysteroid (17-beta) dehydrogenase 11	2.93172	up
1424903_at	Jarid1d	jumonji, AT rich interactive domain 1D (Rbp2 like)	10.6007	up
1436425_at	Kank4	KN motif and ankyrin repeat domains 4	2.10608	up
1435720_at	Kcnd3	potassium voltage-gated channel, Shal-related family, member 3	2.08887	up
1449471_at	Kcnmb4 /// LOC100047870	potassium large conductance calcium-activated channel, subfamily M, beta member 4 /// similar to calcium activated potassium channel beta 4 subunit	2.00737	up
1422945_a_at	Kif5c	kinesin family member 5C	3.21925	up
1423477_at	LOC100044533 /// Zic1	similar to Zic protein /// zinc finger protein of the cerebellum 1	6.24195	up
1457886_at	LOC552873	hypothetical LOC552873	2.15228	up
1441321_at	LOC552911	hypothetical LOC552911	2.01464	up
1456130_at	LOC553091	hypothetical LOC553091	2.53665	up
1457235_at	Lrp1b	low density lipoprotein-related protein 1B (deleted in tumors)	3.13098	up
1456138_at	Lypd6	LY6/PLAUR domain containing 6	2.16702	up
1456060_at	Maf	avian musculoaponeurotic fibrosarcoma (v-maf) AS42 oncogene homolog	2.20621	up
1456228_x_at	Mbp	myelin basic protein	2.34213	up
1421851_at	Mtap1b	microtubule-associated protein 1B	2.26105	up
1425978_at	Myocd	myocardin	3.16952	up
1426864_a_at	Ncam1	neural cell adhesion molecule 1	2.52786	up
1426865_a_at	Ncam1	neural cell adhesion molecule 1	2.65106	up
1439556_at	Ncam1	neural cell adhesion molecule 1	2.26649	up
1437400_at	Nedd4l	neural precursor cell expressed, developmentally down-regulated gene 4-like	2.04052	up
1416158_at	Nr2f2	nuclear receptor subfamily 2, group F, member 2	4.35623	up
1418084_at	Nrp1	neuropilin 1	3.19282	up
1426528_at	Nrp2 /// Pard3b	neuropilin 2 /// par-3 partitioning defective 3 homolog B (C. elegans)	2.17226	up
1447343_at	Nrp2 /// Pard3b	neuropilin 2 /// par-3 partitioning defective 3 homolog B (C. elegans)	2.80468	up
1454691_at	Nrxn1	neurexin I	2.06529	up
1416107_at	Nsg2	neuron specific gene family member 2	2.28644	up
1456685_at	Nsg2	neuron specific gene family member 2	3.18773	up
1458492_x_at	Ntm	neurotrimin	2.68936	up
1454424_at	Odz2	odd Oz/ten-m homolog 2 (Drosophila)	3.2061	up
1440635_at	Palld	palladin, cytoskeletal associated protein	2.01769	up
1436920_at	Pcdh17	protocadherin 17	2.56783	up
1453070_at	Pcdh17	protocadherin 17	2.1124	up
1429861_at	Pcdh9	protocadherin 9	2.30606	up
1442659_at	Pcdh9	protocadherin 9	2.7639	up
1419392_at	Pclo	piccolo (presynaptic cytomatrix protein)	2.52179	up
1419327_at	Pdxdc1	pyridoxal-dependent decarboxylase domain containing 1	5.90556	up
1438682_at	Pik3r1	phosphatidylinositol 3-kinase, regulatory subunit, polypeptide 1 (p85 alpha)	2.17291	up
1451475_at	Plxnd1	plexin D1	2.32769	up
1435162_at	Prkg2	protein kinase, cGMP-dependent, type II	2.26763	up
1419700_a_at	Prom1	prominin 1	2.95004	up
1420388_at	Prss12	protease, serine, 12 neurotrypsin (motopsin)	2.3418	up
1424886_at	Ptprd	protein tyrosine phosphatase, receptor type, D	2.65131	up
1429052_at	Ptprd	protein tyrosine phosphatase, receptor type, D	2.49245	up
1426047_a_at	Ptprr	protein tyrosine phosphatase, receptor type, R	2.3832	up
1448785_at	Runx1t1	runt-related transcription factor 1; translocated to, 1 (cyclin D-related)	2.53479	up
1437784_at	Runx1t1	runt-related transcription factor 1; translocated to, 1 (cyclin D-related)	2.21742	up
1440310_at	Runx1t1	Runt-related transcription factor 1; translocated to, 1 (cyclin D-related) (Runx1t1), transcript variant 3, mRNA	2.47819	up
1427427_at	Ryr3	ryanodine receptor 3	2.30462	up
1419075_s_at	Saa1	serum amyloid A 1	2.94635	up
1448918_at	Slco3a1	solute carrier organic anion transporter family, member 3a1	2.73564	up
1458140_at	Slit2	slit homolog 2 (Drosophila)	4.7258	up
1428089_at	Slitrk1	SLIT and NTRK-like family, member 1	2.33687	up
1426805_at	Smarca4	SWI/SNF related, matrix associated, actin dependent regulator of chromatin, subfamily a, member 4	2.27711	up
1435603_at	Sned1	sushi, nidogen and EGF-like domains 1	2.3892	up
1429051_s_at	Sox11	SRY-box containing gene 11	2.20224	up
1429372_at	Sox11	SRY-box containing gene 11	2.01201	up
1453002_at	Sox11	SRY-box containing gene 11	2.01923	up
1453125_at	Sox11	SRY-box containing gene 11	2.4326	up
1419155_a_at	Sox4	SRY-box containing gene 4	2.00987	up
1436867_at	Srl	sarcalumenin	2.07705	up
1419186_a_at	St8sia4	ST8 alpha-N-acetyl-neuraminide alpha-2,8-sialyltransferase 4	3.01331	up
1438282_at	Syt1	synaptotagmin I	2.50144	up
1425779_a_at	Tbx1	T-box 1	2.20192	up
1419655_at	Tle3	transducin-like enhancer of split 3, homolog of Drosophila E(spl)	2.35161	up
1422695_at	Ttyh1	tweety homolog 1 (Drosophila)	2.38014	up
1440484_at	Unc5d	unc-5 homolog D (C. elegans)	2.7953	up
1419685_at	Upf1	UPF1 regulator of nonsense transcripts homolog (yeast)	2.01042	up
1426598_at	Uty	ubiquitously transcribed tetratricopeptide repeat gene, Y chromosome	2.52809	up
1457582_at	Uty	ubiquitously transcribed tetratricopeptide repeat gene, Y chromosome	2.83367	up
1459565_at	Uty	Ubiquitously transcribed tetratricopeptide repeat gene, Y chromosome (Uty), mRNA	5.70427	up
1455301_at	Wipf3	WAS/WASL interacting protein family, member 3	2.09228	up
1453267_at	Zfhx3	zinc finger homeobox 3	2.33823	up
1439627_at	Zic1	zinc finger protein of the cerebellum 1	4.72645	up
