# Supplementary material for: Molecular profiling of the developing mouse axial skeleton: a role for Tgfbr2 in the development of the intervertebral disc
Source: BMC Dev Biol. 2010 Mar 9;10:29. doi: 10.1186/1471-213X-10-29 (PMC2848151; doi:10.1186/1471-213X-10-29)
Supplement: Additional file 4 — TGF-β regulated genes. List of all genes regulated in sclerotome cells after 8 hours of treatment with 5 ng/ml TGF-β1. [file 1471-213X-10-29-S4.XLS]

## Sheet: Tgfb2foldp005.txt
Probe Set ID	Gene Symbol	Gene Name	Fold Difference TGF-ß/untreated	Direction
1437418_at	100041799	predicted gene, 100041799	3.35279	down
1460537_at	9430085L16Rik	RIKEN cDNA 9430085L16 gene	2.06567	down
1441977_at	9630023C09Rik	RIKEN cDNA 9630023C09 gene	2.4953	down
1434528_at	Aard	alanine and arginine rich domain containing protein	2.07986	down
1440879_at	Abca9	ATP-binding cassette, sub-family A (ABC1), member 9	3.21214	down
1427053_at	Abi3bp	ABI gene family, member 3 (NESH) binding protein	3.5573	down
1427054_s_at	Abi3bp	ABI gene family, member 3 (NESH) binding protein	3.42174	down
1450716_at	Adamts1	a disintegrin-like and metallopeptidase (reprolysin type) with thrombospondin type 1 motif, 1	2.34174	down
1433600_at	Adra2a	adrenergic receptor, alpha 2a	3.0261	down
1436739_at	Agtr1a	angiotensin II receptor, type 1a	2.233	down
1415832_at	Agtr2	angiotensin II receptor, type 2	2.49982	down
1429918_at	Arhgap20	Rho GTPase activating protein 20	3.56234	down
1423422_at	Asb4	ankyrin repeat and SOCS box-containing 4	2.13816	down
1433919_at	Asb4	ankyrin repeat and SOCS box-containing 4	2.26493	down
1454782_at	Bai3	brain-specific angiogenesis inhibitor 3	2.40598	down
1459840_s_at	Ccdc28b	coiled coil domain containing 28B	2.14366	down
1438628_x_at	Cntn3	contactin 3	2.74846	down
1444139_at	Ddit4l	DNA-damage-inducible transcript 4-like	2.943	down
1420512_at	Dkk2	dickkopf homolog 2 (Xenopus laevis)	2.76016	down
1416301_a_at	Ebf1	early B-cell factor 1	2.46856	down
1416302_at	Ebf1	early B-cell factor 1	2.06102	down
1448293_at	Ebf1	early B-cell factor 1	2.3689	down
1452751_at	Ebf3	early B-cell factor 3	2.05684	down
1433474_at	Edil3	EGF-like repeats and discoidin I-like domains 3	2.56903	down
1427183_at	Efemp1	epidermal growth factor-containing fibulin-like extracellular matrix protein 1	2.08315	down
1448649_at	Enpep	glutamyl aminopeptidase	8.57072	down
1435436_at	Epas1	endothelial PAS domain protein 1	2.07996	down
1421841_at	Fgfr3	fibroblast growth factor receptor 3	2.12651	down
1424007_at	Gdf10	growth differentiation factor 10	2.1812	down
1443997_at	Gprin2	G protein regulated inducer of neurite outgrowth 2	2.28615	down
1419905_s_at	Hpgd	hydroxyprostaglandin dehydrogenase 15 (NAD)	2.67577	down
1415855_at	Kitl	kit ligand	2.25401	down
1456786_at	Ldb2	LIM domain binding 2	2.32462	down
1417580_s_at	LOC100044204 /// Selenbp1	hypothetical protein LOC100044204 /// selenium binding protein 1	3.08903	down
1450699_at	LOC100044204 /// Selenbp1	hypothetical protein LOC100044204 /// selenium binding protein 1	3.59601	down
1415904_at	Lpl	lipoprotein lipase	2.21083	down
1455883_a_at	Lrrtm1	leucine rich repeat transmembrane neuronal 1	2.01867	down
1435828_at	Maf	avian musculoaponeurotic fibrosarcoma (v-maf) AS42 oncogene homolog	4.72474	down
1437473_at	Maf	avian musculoaponeurotic fibrosarcoma (v-maf) AS42 oncogene homolog	3.05424	down
1447849_s_at	Maf	avian musculoaponeurotic fibrosarcoma (v-maf) AS42 oncogene homolog	4.2291	down
1456060_at	Maf	avian musculoaponeurotic fibrosarcoma (v-maf) AS42 oncogene homolog	4.26222	down
1451715_at	Mafb	v-maf musculoaponeurotic fibrosarcoma oncogene family, protein B (avian)	2.2162	down
1451716_at	Mafb	v-maf musculoaponeurotic fibrosarcoma oncogene family, protein B (avian)	2.89253	down
1426850_a_at	Map2k6	mitogen-activated protein kinase kinase 6	2.05553	down
1419442_at	Matn2	matrilin 2	2.37168	down
1455978_a_at	Matn2	matrilin 2	2.77148	down
1442549_at	Mbnl3	muscleblind-like 3 (Drosophila)	2.0545	down
1415897_a_at	Mgst1	microsomal glutathione S-transferase 1	2.35298	down
1426255_at	Nefl	neurofilament, light polypeptide	2.87597	down
1426851_a_at	Nov	nephroblastoma overexpressed gene	2.20459	down
1426852_x_at	Nov	nephroblastoma overexpressed gene	2.09761	down
1448943_at	Nrp1	neuropilin 1	2.00099	down
1457273_at	Odz2	odd Oz/ten-m homolog 2 (Drosophila)	2.51739	down
1449350_at	Osr1	odd-skipped related 1 (Drosophila)	3.62036	down
1425083_at	Otor	otoraplin	3.72889	down
1421917_at	Pdgfra	platelet derived growth factor receptor, alpha polypeptide	2.22053	down
1421979_at	Phex	phosphate regulating gene with homologies to endopeptidases on the X chromosome (hypophosphatemia, vitamin D resistant rickets)	2.09239	down
1423213_at	Plxnc1	plexin C1	2.40967	down
1436590_at	Ppp1r3b	protein phosphatase 1, regulatory (inhibitor) subunit 3B	2.70096	down
1435389_at	Reps2	RALBP1 associated Eps domain containing protein 2	2.5202	down
1455893_at	Rspo2	R-spondin 2 homolog (Xenopus laevis)	2.64824	down
1427020_at	Scara3	scavenger receptor class A, member 3	2.68114	down
1451204_at	Scara5	scavenger receptor class A, member 5 (putative)	2.65796	down
1416778_at	Sdpr	serum deprivation response	2.0265	down
1448201_at	Sfrp2	secreted frizzled-related protein 2	2.53984	down
1438884_at	Shisa3	shisa homolog 3 (Xenopus laevis)	2.12451	down
1428089_at	Slitrk1	SLIT and NTRK-like family, member 1	2.72226	down
1418673_at	Snai2	snail homolog 2 (Drosophila)	2.34337	down
1447643_x_at	Snai2	snail homolog 2 (Drosophila)	2.37178	down
1435603_at	Sned1	sushi, nidogen and EGF-like domains 1	6.0449	down
1433795_at	Tgfbr3	transforming growth factor, beta receptor III	4.53494	down
1436244_a_at	Tle2	transducin-like enhancer of split 2, homolog of Drosophila E(spl)	2.19221	down
1434583_at	Tmem26	transmembrane protein 26	2.11506	down
1423672_at	Ttc30b	tetratricopeptide repeat domain 30B	2.50308	down
1452065_at	Vstm2a	V-set and transmembrane domain containing 2A	2.47492	down
1443930_at	Zfp811	zinc finger protein 811	2.02629	down
1419426_s_at	100038965 /// Ccl21a /// Ccl21b /// Ccl21c /// ENSMUSG00000073869 /// LOC100041504 /// LOC100041593 /// LOC100042493 /// OTTMUSG00000011350	predicted gene, 100038965 /// chemokine (C-C motif) ligand 21A /// chemokine (C-C motif) ligand 21B /// chemokine (C-C motif) ligand 21C (leucine) /// predicted gene, ENSMUSG00000073869 /// similar to beta chemokine Exodus-2 /// similar to beta chemokine Exodus-2 /// similar to beta chemokine Exodus-2 /// predicted gene, OTTMUSG00000011350	2.531	up
1418003_at	1190002H23Rik	RIKEN cDNA 1190002H23 gene	3.46806	up
1438511_a_at	1190002H23Rik	RIKEN cDNA 1190002H23 gene	3.08559	up
1455878_at	2700023E23Rik	RIKEN cDNA 2700023E23 gene	2.01495	up
1429896_at	5830408B19Rik	RIKEN cDNA 5830408B19 gene	2.03896	up
1441372_at	5930405F01Rik	RIKEN cDNA 5930405F01 gene	2.17378	up
1456901_at	Adamts20	a disintegrin-like and metallopeptidase (reprolysin type) with thrombospondin type 1 motif, 20	2.82952	up
1437506_at	Adamts6	a disintegrin-like and metallopeptidase (reprolysin type) with thrombospondin type 1 motif, 6	3.07758	up
1457548_at	Adamts6	A disintegrin-like and metallopeptidase (reprolysin type) with thrombospondin type 1 motif, 6 (Adamts6), mRNA	2.89683	up
1429214_at	Adamtsl2	ADAMTS-like 2	4.36766	up
1454799_at	Agpat9	1-acylglycerol-3-phosphate O-acyltransferase 9	7.14353	up
1456064_at	AI504432	expressed sequence AI504432	2.04319	up
1457032_at	Ak5	adenylate kinase 5	2.45912	up
1416468_at	Aldh1a1	aldehyde dehydrogenase family 1, subfamily A1	3.08237	up
1450627_at	Ank	progressive ankylosis	2.06548	up
1416239_at	Ass1	argininosuccinate synthetase 1	2.20318	up
1418025_at	Bhlhe40	basic helix-loop-helix family, member e40	2.42427	up
1422606_at	C1qtnf3	C1q and tumor necrosis factor related protein 3	3.27333	up
1456609_at	Camk2n1	calcium/calmodulin-dependent protein kinase II inhibitor 1	2.14437	up
1449473_s_at	Cd40	CD40 antigen	2.22345	up
1460415_a_at	Cd40	CD40 antigen	2.32639	up
1439221_s_at	Cd40	CD40 antigen	2.93619	up
1427357_at	Cda	cytidine deaminase	4.41606	up
1425092_at	Cdh10	cadherin 10	2.39591	up
1424528_at	Cgref1	cell growth regulator with EF hand domain 1	2.14861	up
1451382_at	Chac1	ChaC, cation transport regulator-like 1 (E. coli)	2.98901	up
1420569_at	Chad	chondroadherin	6.23791	up
1457296_at	Cilp	cartilage intermediate layer protein, nucleotide pyrophosphohydrolase	3.25009	up
1437932_a_at	Cldn1	claudin 1	2.36283	up
1456887_at	Cmklr1	chemokine-like receptor 1	2.29472	up
1434667_at	Col8a2	collagen, type VIII, alpha 2	2.00004	up
1422632_at	Ctsw	cathepsin W	2.54467	up
1447500_at	Cux2	cut-like homeobox 2	2.5522	up
1427182_s_at	D18Ertd653e	DNA segment, Chr 18, ERATO Doi 653, expressed	3.15128	up
1452343_at	D18Ertd653e	DNA segment, Chr 18, ERATO Doi 653, expressed	2.66096	up
1429298_at	Ddah1	dimethylarginine dimethylaminohydrolase 1	5.20057	up
1429299_at	Ddah1	dimethylarginine dimethylaminohydrolase 1	5.59313	up
1455400_at	Ddah1	dimethylarginine dimethylaminohydrolase 1	6.4325	up
1436405_at	Dock4	dedicator of cytokinesis 4	2.02914	up
1417790_at	Dok1	docking protein 1	2.48107	up
1426541_a_at	Endod1	endonuclease domain containing 1	2.74918	up
1426543_x_at	Endod1	endonuclease domain containing 1	2.4511	up
1433796_at	Endod1	endonuclease domain containing 1	2.41785	up
1440244_at	Erg	Avian erythroblastosis virus E-26 (v-ets) oncogene related (Erg), mRNA	2.11238	up
1416164_at	Fbln5	fibulin 5	2.46701	up
1448470_at	Fbp1	fructose bisphosphatase 1	2.31731	up
1449545_at	Fgf18	fibroblast growth factor 18	4.40796	up
1422916_at	Fgf21	fibroblast growth factor 21	3.96889	up
1422733_at	Fjx1	four jointed box 1 (Drosophila)	2.5508	up
1450728_at	Fjx1	four jointed box 1 (Drosophila)	2.35689	up
1415939_at	Fmod	fibromodulin	5.07239	up
1437324_x_at	Fmod	fibromodulin	5.00939	up
1437685_x_at	Fmod	fibromodulin	5.22889	up
1437718_x_at	Fmod	fibromodulin	5.76588	up
1438966_x_at	Fmod	fibromodulin	4.56708	up
1456084_x_at	Fmod	fibromodulin	5.27233	up
1437218_at	Fn1	fibronectin 1	2.17416	up
1421365_at	Fst	follistatin	2.19976	up
1422803_at	Fstl3	follistatin-like 3	2.25113	up
1449773_s_at	Gadd45b	growth arrest and DNA-damage-inducible 45 beta	2.44669	up
1450971_at	Gadd45b	growth arrest and DNA-damage-inducible 45 beta	2.41617	up
1460668_at	Gal	galanin	4.07981	up
1417399_at	Gas6	growth arrest specific 6	2.30634	up
1449245_at	Grin2c	glutamate receptor, ionotropic, NMDA2C (epsilon 3)	2.03754	up
1436013_at	Gsg1l	GSG1-like	4.0282	up
1438018_at	Hook1	hook homolog 1 (Drosophila)	2.13648	up
1416761_at	Hsd11b2	hydroxysteroid 11-beta dehydrogenase 2	2.24876	up
1438251_x_at	Htra1	HtrA serine peptidase 1	3.06018	up
1419292_at	Htra3	HtrA serine peptidase 3	2.85966	up
1421844_at	Il1rap	interleukin 1 receptor accessory protein	2.23346	up
1436425_at	Kank4	KN motif and ankyrin repeat domains 4	2.80791	up
1448690_at	Kcnk1	potassium channel, subfamily K, member 1	4.04849	up
1455896_a_at	Kcnk1	potassium channel, subfamily K, member 1	3.35433	up
1435342_at	Kcnk6	potassium inwardly-rectifying channel, subfamily K, member 6	2.44708	up
1417156_at	Krt19	keratin 19	3.20573	up
1418581_a_at	Limk2	LIM motif-containing protein kinase 2	2.069	up
1452060_a_at	Limk2	LIM motif-containing protein kinase 2	2.05437	up
1418744_s_at	LOC100047138 /// Tesc	similar to Tescalcin /// tescalcin	2.97842	up
1416121_at	Lox	lysyl oxidase	2.72581	up
1448228_at	Lox	lysyl oxidase	3.14059	up
1442347_at	Lrp8	low density lipoprotein receptor-related protein 8, apolipoprotein e receptor	2.21043	up
1418061_at	Ltbp2	latent transforming growth factor beta binding protein 2	2.35937	up
1421340_at	Map3k5	mitogen-activated protein kinase kinase kinase 5	2.41952	up
1439830_at	Map3k5	mitogen-activated protein kinase kinase kinase 5	2.06373	up
1428223_at	Mfsd2	major facilitator superfamily domain containing 2	2.1343	up
1448416_at	Mgp	matrix Gla protein	2.36691	up
1437492_at	Mkx	mohawk homeobox	2.44866	up
1436501_at	Mtus1	mitochondrial tumor suppressor 1	2.57854	up
1454824_s_at	Mtus1	mitochondrial tumor suppressor 1	2.63893	up
1435463_s_at	Myo1d	myosin ID	2.92512	up
1460601_at	Myrip	myosin VIIA and Rab interacting protein	2.113	up
1422818_at	Nedd9	neural precursor cell expressed, developmentally down-regulated gene 9	2.28755	up
1450767_at	Nedd9	neural precursor cell expressed, developmentally down-regulated gene 9	2.23674	up
1417621_at	Nfatc1	nuclear factor of activated T-cells, cytoplasmic, calcineurin-dependent 1	3.20227	up
1428479_at	Nfatc1	nuclear factor of activated T-cells, cytoplasmic, calcineurin-dependent 1	2.71323	up
1434275_at	Nkd2	naked cuticle 2 homolog (Drosophila)	2.03547	up
1422130_at	Nptx1	neuronal pentraxin 1	2.5739	up
1434877_at	Nptx1	neuronal pentraxin 1	4.37052	up
1448954_at	Nrip3	nuclear receptor interacting protein 3	2.22674	up
1440353_at	Ntf5	neurotrophin 5	2.28058	up
1438684_at	Nuak1	NUAK family, SNF1-like kinase, 1	2.34238	up
1419665_a_at	Nupr1	nuclear protein 1	2.96033	up
1419666_x_at	Nupr1	nuclear protein 1	2.77066	up
1435790_at	Olfm2	olfactomedin 2	2.44048	up
1421989_s_at	Papss2	3'-phosphoadenosine 5'-phosphosulfate synthase 2	2.01869	up
1460214_at	Pcp4	Purkinje cell protein 4	2.8176	up
1428896_at	Pdgfrl	platelet-derived growth factor receptor-like	2.26655	up
1427038_at	Penk1	preproenkephalin 1	2.47868	up
1448961_at	Plscr2	phospholipid scramblase 2	2.79197	up
1418203_at	Pmaip1	phorbol-12-myristate-13-acetate-induced protein 1	2.87177	up
1422705_at	Pmepa1	prostate transmembrane protein, androgen induced 1	3.96683	up
1422706_at	Pmepa1	prostate transmembrane protein, androgen induced 1	3.71856	up
1452295_at	Pmepa1	prostate transmembrane protein, androgen induced 1	3.89023	up
1449824_at	Prg4	proteoglycan 4 (megakaryocyte stimulating factor, articular superficial zone protein)	2.87641	up
1434195_at	Prss35	protease, serine, 35	2.82869	up
1423854_a_at	Rasl11b	RAS-like, family 11, member B	2.75827	up
1416882_at	Rgs10	regulator of G-protein signalling 10	2.50154	up
1419247_at	Rgs2	regulator of G-protein signaling 2	2.15733	up
1419248_at	Rgs2	regulator of G-protein signaling 2	2.09323	up
1447830_s_at	Rgs2	regulator of G-protein signaling 2	2.1936	up
1422865_at	Runx1	runt related transcription factor 1	2.43641	up
1423025_a_at	Schip1	schwannomin interacting protein 1	2.73604	up
1428983_at	Scx	scleraxis	4.02749	up
1459269_at	Sdr39u1	short chain dehydrogenase/reductase family 39U, member 1	4.08636	up
1449254_at	Spp1	secreted phosphoprotein 1	3.3694	up
1420150_at	Spsb1	splA/ryanodine receptor domain and SOCS box containing 1	3.00514	up
1428472_at	Spsb1	splA/ryanodine receptor domain and SOCS box containing 1	2.83212	up
1419694_at	St8sia1	ST8 alpha-N-acetyl-neuraminide alpha-2,8-sialyltransferase 1	2.54614	up
1419695_at	St8sia1	ST8 alpha-N-acetyl-neuraminide alpha-2,8-sialyltransferase 1	2.49728	up
1455695_at	St8sia1	ST8 alpha-N-acetyl-neuraminide alpha-2,8-sialyltransferase 1	3.2085	up
1420653_at	Tgfb1	transforming growth factor, beta 1	2.13471	up
1449388_at	Thbs4	thrombospondin 4	2.6035	up
1434621_at	Tmem204	transmembrane protein 204	3.55565	up
1436698_x_at	Tmem204	transmembrane protein 204	4.76586	up
1447915_x_at	Tmem204	transmembrane protein 204	3.47594	up
1417577_at	Trpc3	transient receptor potential cation channel, subfamily C, member 3	2.13557	up
1451582_at	Tulp1	tubby like protein 1	2.39612	up
1448593_at	Wisp1	WNT1 inducible signaling pathway protein 1	2.41739	up
1448594_at	Wisp1	WNT1 inducible signaling pathway protein 1	2.6419	up
1420943_at	Zfp185	zinc finger protein 185	2.06575	up
1420944_at	Zfp185	zinc finger protein 185	3.82512	up
