# Supplementary material for: Molecular profiling of the developing mouse axial skeleton: a role for Tgfbr2 in the development of the intervertebral disc
Source: BMC Dev Biol. 2010 Mar 9;10:29. doi: 10.1186/1471-213X-10-29 (PMC2848151; doi:10.1186/1471-213X-10-29)
Supplement: Additional file 5 — BMP4 regulated genes. List of all genes regulated in sclerotome cells after 8 hours of treatment with 50 ng/ml BMP4. [file 1471-213X-10-29-S5.XLS]

## Sheet: BMP2-foldp005.txt
Probe Set ID	Gene Symbol	Gene Name	Fold Difference BMP/ untreated	Direction
1448729_a_at	2009-09-04	septin 4	2.44068	down
1455422_x_at	2009-09-04	septin 4	2.36017	down
1429344_at	9.13002e+15	hypothetical 9130022E09	2.43852	down
1433468_at	6430527G18Rik	RIKEN cDNA 6430527G18 gene	2.25061	down
1429146_at	6620401M08Rik	RIKEN cDNA 6620401M08 gene	2.25976	down
1444646_at	8430420F16Rik	RIKEN cDNA 8430420F16 gene	2.70961	down
1434528_at	Aard	alanine and arginine rich domain containing protein	2.89839	down
1451731_at	Abca3	ATP-binding cassette, sub-family A (ABC1), member 3	2.78314	down
1440879_at	Abca9	ATP-binding cassette, sub-family A (ABC1), member 9	2.89882	down
1427053_at	Abi3bp	ABI gene family, member 3 (NESH) binding protein	3.93857	down
1427054_s_at	Abi3bp	ABI gene family, member 3 (NESH) binding protein	4.2513	down
1439827_at	Adamts12	a disintegrin-like and metallopeptidase (reprolysin type) with thrombospondin type 1 motif, 12	2.39874	down
1439604_at	Adamts16	a disintegrin-like and metallopeptidase (reprolysin type) with thrombospondin type 1 motif, 16	2.04052	down
1444253_at	Adamts18	a disintegrin-like and metallopeptidase (reprolysin type) with thrombospondin type 1 motif, 18	2.27204	down
1436739_at	Agtr1a	angiotensin II receptor, type 1a	2.64047	down
1421421_at	Angptl1	angiopoietin-like 1	2.58325	down
1455224_at	Angptl1	angiopoietin-like 1	2.18556	down
1421424_a_at	Anpep	alanyl (membrane) aminopeptidase	2.5909	down
1449070_x_at	Apcdd1	adenomatosis polyposis coli down-regulated 1	2.23707	down
1416203_at	Aqp1	aquaporin 1	3.47054	down
1427522_at	Arhgap20	Rho GTPase activating protein 20	2.34547	down
1429918_at	Arhgap20	Rho GTPase activating protein 20	4.43365	down
1425934_a_at	B4galt4	UDP-Gal:betaGlcNAc beta 1,4-galactosyltransferase, polypeptide 4	2.77758	down
1456005_a_at	Bcl2l11	BCL2-like 11 (apoptosis facilitator)	2.04	down
1428209_at	Bex4	brain expressed gene 4	2.03871	down
1422912_at	Bmp4	bone morphogenetic protein 4	2.84868	down
1438861_at	Bnc2	basonuclin 2	3.23464	down
1428377_at	Btbd11	BTB (POZ) domain containing 11	2.77918	down
1459838_s_at	Btbd11	BTB (POZ) domain containing 11	2.72054	down
1429097_at	C030044C12Rik	RIKEN cDNA C030044C12 gene	2.06076	down
1439843_at	Camk4	calcium/calmodulin-dependent protein kinase IV	3.51529	down
1437385_at	Ccbe1	collagen and calcium binding EGF domains 1	2.05269	down
1417439_at	Cd248	CD248 antigen, endosialin	2.5334	down
1451440_at	Chodl	chondrolectin	3.95263	down
1416003_at	Cldn11	claudin 11	7.39325	down
1424131_at	Col6a3	collagen, type VI, alpha 3	3.03004	down
1419693_at	Colec12	collectin sub-family member 12	2.48499	down
1434326_x_at	Coro2b	coronin, actin binding protein, 2B	2.45607	down
1451191_at	Crabp2	cellular retinoic acid binding protein II	5.07993	down
1457984_at	Crh	corticotropin releasing hormone	5.36913	down
1450652_at	Ctsk	cathepsin K	2.027	down
1435435_at	Cttnbp2	cortactin binding protein 2	2.97462	down
1417574_at	Cxcl12	chemokine (C-X-C motif) ligand 12	2.42779	down
1448823_at	Cxcl12	chemokine (C-X-C motif) ligand 12	2.51055	down
1449273_at	Cyfip2	cytoplasmic FMR1 interacting protein 2	2.06123	down
1428347_at	Cyfip2	cytoplasmic FMR1 interacting protein 2	3.01684	down
1420512_at	Dkk2	dickkopf homolog 2 (Xenopus laevis)	3.02336	down
1426867_at	Dmrt2	doublesex and mab-3 related transcription factor 2	2.6941	down
1436733_at	E130309F12Rik	RIKEN cDNA E130309F12 gene	2.10724	down
1433529_at	E430002G05Rik	RIKEN cDNA E430002G05 gene	5.02948	down
1427183_at	Efemp1	epidermal growth factor-containing fibulin-like extracellular matrix protein 1	2.78023	down
1419332_at	Egfl6	EGF-like-domain, multiple 6	3.084	down
1434647_at	Egflam	EGF-like, fibronectin type III and laminin G domains	2.15929	down
1424932_at	Egfr	epidermal growth factor receptor	2.89803	down
1451530_at	Egfr	epidermal growth factor receptor	2.00985	down
1435888_at	Egfr	epidermal growth factor receptor	2.93704	down
1448649_at	Enpep	glutamyl aminopeptidase	3.34625	down
1425702_a_at	Enpp5	ectonucleotide pyrophosphatase/phosphodiesterase 5	2.68424	down
1440595_at	Epb4.1l3	erythrocyte protein band 4.1-like 3	2.43442	down
1456603_at	Fam101b	family with sequence similarity 101, member B	2.20873	down
1429764_at	Fam101b	family with sequence similarity 101, member B	2.40793	down
1454933_at	Fam176b	family with sequence similarity 176, member B	2.34302	down
1457589_at	Fat3	FAT tumor suppressor homolog 3 (Drosophila)	2.42529	down
1449545_at	Fgf18	fibroblast growth factor 18	6.5159	down
1435551_at	Fhod3	formin homology 2 domain containing 3	2.25972	down
1438802_at	Foxp1	Forkhead box P1 (Foxp1), mRNA	2.14811	down
1429719_at	Foxp4	forkhead box P4	2.25773	down
1431088_at	Foxp4	forkhead box P4	2.09274	down
1450112_a_at	Gas2	growth arrest specific 2	2.57445	down
1419139_at	Gdf5	growth differentiation factor 5	2.43361	down
1424076_at	Gdpd1	glycerophosphodiester phosphodiesterase domain containing 1	2.32989	down
1450440_at	Gfra1	glial cell line derived neurotrophic factor family receptor alpha 1	2.33007	down
1439015_at	Gfra1	glial cell line derived neurotrophic factor family receptor alpha 1	2.23022	down
1418483_a_at	Ggta1	glycoprotein galactosyltransferase alpha 1, 3	2.14069	down
1436115_at	Gm266	gene model 266, (NCBI)	2.50319	down
1443997_at	Gprin2	G protein regulated inducer of neurite outgrowth 2	2.28812	down
1449226_at	Hic1	hypermethylated in cancer 1	4.50138	down
1449482_at	Hist3h2ba	histone cluster 3, H2ba	2.00332	down
1438018_at	Hook1	hook homolog 1 (Drosophila)	2.37108	down
1419519_at	Igf1	insulin-like growth factor 1	3.22969	down
1437401_at	Igf1	insulin-like growth factor 1	4.14215	down
1452014_a_at	Igf1	insulin-like growth factor 1	2.8271	down
1434413_at	Igf1	insulin-like growth factor 1	4.52383	down
1422313_a_at	Igfbp5	insulin-like growth factor binding protein 5	2.75829	down
1452114_s_at	Igfbp5	insulin-like growth factor binding protein 5	5.34292	down
1429893_at	Il17rd	interleukin 17 receptor D	3.26244	down
1416200_at	Il33	interleukin 33	5.58369	down
1433885_at	Iqgap2	IQ motif containing GTPase activating protein 2	2.01237	down
1417533_a_at	Itgb5	integrin beta 5	2.03155	down
1422835_at	Kcnd2	potassium voltage-gated channel, Shal-related family, member 2	2.4107	down
1448169_at	Krt18	keratin 18	2.44983	down
1440147_at	Lgi2	leucine-rich repeat LGI family, member 2	2.08223	down
1450988_at	Lgr5	leucine rich repeat containing G protein coupled receptor 5	2.30878	down
1435106_at	Limch1	LIM and calponin homology domains 1	2.51061	down
1435321_at	Limch1	LIM and calponin homology domains 1	2.42667	down
1424596_s_at	Lmcd1	LIM and cysteine-rich domains 1	2.65995	down
1422625_at	LOC100046207 /// Ly6h	similar to Lymphocyte antigen 6H precursor (Ly-6H) /// lymphocyte antigen 6 complex, locus H	3.34714	down
1455883_a_at	Lrrtm1	leucine rich repeat transmembrane neuronal 1	2.15827	down
1453304_s_at	Ly6e	lymphocyte antigen 6 complex, locus E	2.29637	down
1437473_at	Maf	avian musculoaponeurotic fibrosarcoma (v-maf) AS42 oncogene homolog	2.17145	down
1447849_s_at	Maf	avian musculoaponeurotic fibrosarcoma (v-maf) AS42 oncogene homolog	2.10404	down
1456060_at	Maf	avian musculoaponeurotic fibrosarcoma (v-maf) AS42 oncogene homolog	2.27003	down
1426850_a_at	Map2k6	mitogen-activated protein kinase kinase 6	2.1534	down
1425985_s_at	Masp1	mannan-binding lectin serine peptidase 1	2.33643	down
1438602_s_at	Masp1	mannan-binding lectin serine peptidase 1	2.2004	down
1419442_at	Matn2	matrilin 2	2.13395	down
1422836_at	Mbnl3	muscleblind-like 3 (Drosophila)	2.03858	down
1434678_at	Mbnl3	muscleblind-like 3 (Drosophila)	2.37816	down
1442549_at	Mbnl3	muscleblind-like 3 (Drosophila)	2.8189	down
1417595_at	Meox1	mesenchyme homeobox 1	3.04294	down
1415897_a_at	Mgst1	microsomal glutathione S-transferase 1	3.06157	down
1429284_at	Mobkl2b	MOB1, Mps One Binder kinase activator-like 2B (yeast)	2.42035	down
1418417_at	Msc	musculin	2.95787	down
1419487_at	Mybph	myosin binding protein H	2.19924	down
1426255_at	Nefl	neurofilament, light polypeptide	2.34505	down
1452001_at	Nfe2	nuclear factor, erythroid derived 2	2.25283	down
1456087_at	Nfia	nuclear factor I/A	2.20892	down
1426851_a_at	Nov	nephroblastoma overexpressed gene	2.84925	down
1426852_x_at	Nov	nephroblastoma overexpressed gene	2.95079	down
1429133_at	Nxnl2	nucleoredoxin-like 2	2.36523	down
1451888_a_at	Odz4	odd Oz/ten-m homolog 4 (Drosophila)	2.11546	down
1434530_at	Odz4	odd Oz/ten-m homolog 4 (Drosophila)	2.05885	down
1455993_at	Odz4	odd Oz/ten-m homolog 4 (Drosophila)	2.1379	down
1448475_at	Olfml3	olfactomedin-like 3	2.09513	down
1449350_at	Osr1	odd-skipped related 1 (Drosophila)	3.96769	down
1426155_a_at	Osr2	odd-skipped related 2 (Drosophila)	2.16096	down
1460214_at	Pcp4	Purkinje cell protein 4	2.63873	down
1421917_at	Pdgfra	platelet derived growth factor receptor, alpha polypeptide	2.04996	down
1421979_at	Phex	phosphate regulating gene with homologies to endopeptidases on the X chromosome (hypophosphatemia, vitamin D resistant rickets)	4.41314	down
1426752_at	Phf17	PHD finger protein 17	2.43909	down
1452179_at	Phf17	PHD finger protein 17	3.18029	down
1452180_at	Phf17	PHD finger protein 17	2.0529	down
1435787_at	Ppm1l	protein phosphatase 1 (formerly 2C)-like	2.09513	down
1438012_at	Ppm1l	protein phosphatase 1 (formerly 2C)-like	2.06766	down
1449824_at	Prg4	proteoglycan 4 (megakaryocyte stimulating factor, articular superficial zone protein)	2.08275	down
1419700_a_at	Prom1	prominin 1	2.29758	down
1453924_a_at	Ptgfr	prostaglandin F receptor	2.00574	down
1425133_s_at	Rab3il1	RAB3A interacting protein (rabin3)-like 1	2.07483	down
1456442_at	Rab3il1	RAB3A interacting protein (rabin3)-like 1	2.98949	down
1428391_at	Rab3il1	RAB3A interacting protein (rabin3)-like 1	2.36557	down
1460634_at	Ralgds	ral guanine nucleotide dissociation stimulator	2.00441	down
1454906_at	Rarb	retinoic acid receptor, beta	2.02163	down
1435389_at	Reps2	RALBP1 associated Eps domain containing protein 2	2.57133	down
1449319_at	Rspo1	R-spondin homolog (Xenopus laevis)	2.14995	down
1460661_at	S1pr3	sphingosine-1-phosphate receptor 3	2.75569	down
1437173_at	S1pr3	sphingosine-1-phosphate receptor 3	3.1917	down
1438658_a_at	S1pr3	sphingosine-1-phosphate receptor 3	3.37634	down
1451204_at	Scara5	scavenger receptor class A, member 5 (putative)	5.09249	down
1428983_at	Scx	scleraxis	2.15587	down
1416778_at	Sdpr	serum deprivation response	2.21266	down
1425840_a_at	Sema3f	sema domain, immunoglobulin domain (Ig), short basic domain, secreted, (semaphorin) 3F	3.11697	down
1448201_at	Sfrp2	secreted frizzled-related protein 2	2.68787	down
1435141_at	Sft2d2	SFT2 domain containing 2	2.24405	down
1438884_at	Shisa3	shisa homolog 3 (Xenopus laevis)	2.93465	down
1460000_at	Shisa3	shisa homolog 3 (Xenopus laevis)	2.16823	down
1428114_at	Slc14a1	solute carrier family 14 (urea transporter), member 1	3.7052	down
1448640_at	Slc14a1	solute carrier family 14 (urea transporter), member 1	3.08506	down
1419045_at	Slc25a23	solute carrier family 25 (mitochondrial carrier; phosphate carrier), member 23	2.12657	down
1417061_at	Slc40a1	solute carrier family 40 (iron-regulated transporter), member 1	2.67734	down
1450982_at	Slc9a3r1	solute carrier family 9 (sodium/hydrogen exchanger), member 3 regulator 1	2.03189	down
1454960_at	Smad3	MAD homolog 3 (Drosophila)	2.26522	down
1415935_at	Smoc2	SPARC related modular calcium binding 2	4.10697	down
1431362_a_at	Smoc2	SPARC related modular calcium binding 2	3.27256	down
1435603_at	Sned1	sushi, nidogen and EGF-like domains 1	3.19041	down
1419358_at	Sorcs2	sortilin-related VPS10 domain containing receptor 2	2.15845	down
1453003_at	Sorl1	sortilin-related receptor, LDLR class A repeats-containing	2.24425	down
1431236_at	Stk32b	serine/threonine kinase 32B	3.10011	down
1427982_s_at	Syne2	synaptic nuclear envelope 2	2.19049	down
1435399_at	Synpo2	synaptopodin 2	2.30994	down
1434470_at	Syt13	synaptotagmin XIII	3.45629	down
1426397_at	Tgfbr2	transforming growth factor, beta receptor II	2.55104	down
1433795_at	Tgfbr3	transforming growth factor, beta receptor III	4.41018	down
1422571_at	Thbs2	thrombospondin 2	2.35609	down
1450663_at	Thbs2	thrombospondin 2	3.06079	down
1447862_x_at	Thbs2	thrombospondin 2	2.23776	down
1419073_at	Tmeff2	transmembrane protein with EGF-like and two follistatin-like domains 2	2.36936	down
1429175_at	Tmem178	transmembrane protein 178	2.21221	down
1436698_x_at	Tmem204	transmembrane protein 204	3.04157	down
1434583_at	Tmem26	transmembrane protein 26	2.35319	down
1424383_at	Tmem51	transmembrane protein 51	2.65122	down
1418726_a_at	Tnnt2	troponin T2, cardiac	2.11081	down
1424967_x_at	Tnnt2	troponin T2, cardiac	2.1049	down
1433745_at	Trio	triple functional domain (PTPRF interacting)	2.02225	down
1455807_at	Tspyl5	testis-specific protein, Y-encoded-like 5	2.3116	down
1419633_at	Uncx	UNC homeobox	2.6061	down
1439373_x_at	Wnt5b	wingless-related MMTV integration site 5B	2.53696	down
1425995_s_at	Wt1	Wilms tumor 1 homolog	2.67567	down
1428431_at	Zcchc24	zinc finger, CCHC domain containing 24	2.61077	down
1428432_at	Zcchc24	zinc finger, CCHC domain containing 24	2.93071	down
1419564_at	Zfp467	zinc finger protein 467	2.38301	down
1449510_at	Zfp467	zinc finger protein 467	2.54282	down
1441727_s_at	Zfp467	zinc finger protein 467	2.36326	down
1428851_at	1300014I06Rik	RIKEN cDNA 1300014I06 gene	2.14365	up
1453261_at	2610035D17Rik	RIKEN cDNA 2610035D17 gene	3.24775	up
1429700_at	3110040M04Rik	RIKEN cDNA 3110040M04 gene	2.82749	up
1456210_at	5430407P10Rik	RIKEN cDNA 5430407P10 gene	2.04673	up
1456096_at	6430573F11Rik	RIKEN cDNA 6430573F11 gene	2.02115	up
1441197_at	9530059O14Rik	RIKEN cDNA 9530059O14 gene	2.79011	up
1440177_at	9630027E11 /// Grik3	hypothetical protein 9630027E11 /// glutamate receptor, ionotropic, kainate 3	5.78363	up
1449827_at	Acan	aggrecan	3.71464	up
1429390_at	Acpl2	acid phosphatase-like 2	2.22945	up
1456735_x_at	Acpl2	acid phosphatase-like 2	2.41631	up
1457827_at	Arsj	arylsulfatase J	2.38787	up
1426418_at	Atoh8	atonal homolog 8 (Drosophila)	2.01084	up
1438989_s_at	B130021B11Rik	RIKEN cDNA B130021B11 gene	2.01848	up
1435957_at	B830032F12	hypothetical protein B830032F12	2.48993	up
1423753_at	Bambi	BMP and activin membrane-bound inhibitor, homolog (Xenopus laevis)	3.83401	up
1429273_at	Bmper	BMP-binding endothelial regulator	2.6975	up
1426929_at	Brunol4	bruno-like 4, RNA binding protein (Drosophila)	2.30512	up
1426930_at	Brunol4	bruno-like 4, RNA binding protein (Drosophila)	2.66248	up
1452240_at	Brunol4	bruno-like 4, RNA binding protein (Drosophila)	2.72685	up
1440910_at	C77370	expressed sequence C77370	2.06837	up
1448955_s_at	Cadps	Ca2+-dependent secretion activator	5.01616	up
1418608_at	Calml3	calmodulin-like 3	2.0384	up
1427482_a_at	Car8 /// LOC676792	carbonic anhydrase 8 /// similar to Carbonic anhydrase-related protein (CARP) (CA-VIII)	2.04269	up
1427357_at	Cda	cytidine deaminase	2.2657	up
1425092_at	Cdh10	cadherin 10	2.02374	up
1424767_at	Cdh22 /// LOC100046008	cadherin 22 /// similar to cadherin 22	3.793	up
1423233_at	Cebpd	CCAAT/enhancer binding protein (C/EBP), delta	2.08171	up
1451382_at	Chac1	ChaC, cation transport regulator-like 1 (E. coli)	2.39812	up
1420569_at	Chad	chondroadherin	2.28789	up
1420539_a_at	Chrdl2	chordin-like 2	4.39463	up
1428902_at	Chst11	carbohydrate sulfotransferase 11	2.46239	up
1429417_at	Chsy3	chondroitin sulfate synthase 3	2.01301	up
1419467_at	Clec14a	C-type lectin domain family 14, member a	2.01131	up
1419468_at	Clec14a	C-type lectin domain family 14, member a	2.58412	up
1450181_at	Cux2	cut-like homeobox 2	2.68524	up
1447500_at	Cux2	cut-like homeobox 2	4.52543	up
1448710_at	Cxcr4	chemokine (C-X-C motif) receptor 4	2.10507	up
1425040_at	Cybrd1	cytochrome b reductase 1	2.0275	up
1460604_at	Cybrd1	cytochrome b reductase 1	3.0935	up
1460011_at	Cyp26b1	cytochrome P450, family 26, subfamily b, polypeptide 1	4.38558	up
1427955_a_at	Deb1	differentially expressed in B16F10 1	2.1619	up
1420360_at	Dkk1	dickkopf homolog 1 (Xenopus laevis)	4.20991	up
1458232_at	Dkk1	dickkopf homolog 1 (Xenopus laevis)	4.68559	up
1448877_at	Dlx2	distal-less homeobox 2	9.38302	up
1450475_at	Dlx3	distal-less homeobox 3	2.24264	up
1442379_at	EG574403	predicted gene, EG574403	9.25547	up
1450744_at	Ell2	elongation factor RNA polymerase II 2	2.51917	up
1415856_at	Emb	embigin	2.62953	up
1415857_at	Emb	embigin	2.76323	up
1418294_at	Epb4.1l4b	erythrocyte protein band 4.1-like 4b	2.21724	up
1440244_at	Erg	Avian erythroblastosis virus E-26 (v-ets) oncogene related (Erg), mRNA	2.44206	up
1460591_at	Esr1	estrogen receptor 1 (alpha)	2.05149	up
1450779_at	Fabp7	fatty acid binding protein 7, brain	2.25151	up
1442800_x_at	Fam181b	family with sequence similarity 181, member B	2.27414	up
1425452_s_at	Fam84a	family with sequence similarity 84, member A	2.30709	up
1427004_at	Fbxo2	F-box protein 2	2.61457	up
1420847_a_at	Fgfr2	fibroblast growth factor receptor 2	2.08599	up
1433489_s_at	Fgfr2	fibroblast growth factor receptor 2	2.0485	up
1421841_at	Fgfr3	fibroblast growth factor receptor 3	4.50793	up
1425796_a_at	Fgfr3	fibroblast growth factor receptor 3	5.02803	up
1437247_at	Fosl2 /// LOC634417	fos-like antigen 2 /// similar to fos-like antigen 2	3.67532	up
1449773_s_at	Gadd45b	growth arrest and DNA-damage-inducible 45 beta	3.36846	up
1450971_at	Gadd45b	growth arrest and DNA-damage-inducible 45 beta	3.21266	up
1428816_a_at	Gata2	GATA binding protein 2	2.19891	up
1450333_a_at	Gata2	GATA binding protein 2	3.14824	up
1448886_at	Gata3	GATA binding protein 3	6.14663	up
1425463_at	Gata6	GATA binding protein 6	2.31284	up
1425464_at	Gata6	GATA binding protein 6	2.66197	up
1418753_at	Gfpt2	glutamine fructose-6-phosphate transaminase 2	2.17364	up
1422977_at	Gp1bb	glycoprotein Ib, beta polypeptide	2.13648	up
1455498_at	Gpr50	G-protein-coupled receptor 50	2.21727	up
1418492_at	Grem2	gremlin 2 homolog, cysteine knot superfamily (Xenopus laevis)	3.63597	up
1424030_at	Grhl1 /// LOC100043996	grainyhead-like 1 (Drosophila) /// similar to Grhl1 protein	2.93493	up
1436575_at	Grin3a	glutamate receptor ionotropic, NMDA3A	3.02284	up
1438866_at	Grin3a	glutamate receptor ionotropic, NMDA3A	3.07365	up
1458378_at	Grin3a	glutamate receptor ionotropic, NMDA3A	2.82836	up
1455150_at	Hecw2	HECT, C2 and WW domain containing E3 ubiquitin protein ligase 2	3.89173	up
1415999_at	Hey1	hairy/enhancer-of-split related with YRPW motif 1	3.17361	up
1418106_at	Hey2	hairy/enhancer-of-split related with YRPW motif 2	4.17272	up
1422612_at	Hk2	hexokinase 2	2.06413	up
1421931_at	Icos	inducible T-cell co-stimulator	2.03017	up
1436598_at	Icos	inducible T-cell co-stimulator	2.34796	up
1422537_a_at	Id2	inhibitor of DNA binding 2	2.01343	up
1438441_at	Id4	Inhibitor of DNA binding 4 (Id4), mRNA	2.08338	up
1423259_at	Id4 /// LOC100045546	inhibitor of DNA binding 4 /// similar to Id4	2.3231	up
1423260_at	Id4 /// LOC100045546	inhibitor of DNA binding 4 /// similar to Id4	2.17967	up
1450704_at	Ihh	Indian hedgehog	4.80092	up
1450350_a_at	Jdp2	Jun dimerization protein 2	2.60092	up
1427426_at	Kcnq5	potassium voltage-gated channel, subfamily Q, member 5	2.66534	up
1457587_at	Kcnq5	potassium voltage-gated channel, subfamily Q, member 5	3.25555	up
1455923_at	Kctd8	potassium channel tetramerisation domain containing 8	2.25722	up
1448890_at	Klf2	Kruppel-like factor 2 (lung)	2.28439	up
1417394_at	Klf4	Kruppel-like factor 4 (gut)	2.19851	up
1417395_at	Klf4	Kruppel-like factor 4 (gut)	2.14188	up
1426978_at	Klhl2	kelch-like 2, Mayven (Drosophila)	2.00883	up
1458351_s_at	Klhl2	kelch-like 2, Mayven (Drosophila)	2.35648	up
1417156_at	Krt19	keratin 19	3.04357	up
1454742_at	LOC100044232 /// Rasgef1b	hypothetical protein LOC100044232 /// RasGEF domain family, member 1B	2.60159	up
1441890_x_at	LOC100045217 /// Tmeff1	similar to Transmembrane protein with EGF-like and two follistatin-like domains 1 /// transmembrane protein with EGF-like and two follistatin-like domains 1	2.02206	up
1450928_at	LOC100045546	similar to Id4	2.41692	up
1449559_at	LOC100046255 /// Msx2	similar to homeobox protein /// homeobox, msh-like 2	3.73181	up
1436731_at	LOC100046959 /// Zfp385b	similar to zinc finger protein 533 /// zinc finger protein 385B	2.25506	up
1456130_at	LOC553091	hypothetical LOC553091	2.08817	up
1433532_a_at	Mbp	myelin basic protein	4.27901	up
1456228_x_at	Mbp	myelin basic protein	2.6718	up
1422216_at	Mid2	midline 2	2.03122	up
1421505_at	Mixl1	Mix1 homeobox-like 1 (Xenopus laevis)	2.19928	up
1448601_s_at	Msx1	homeobox, msh-like 1	2.89063	up
1429013_at	Mtap7d2	MAP7 domain containing 2	4.7034	up
1430539_at	Mxra7	matrix-remodelling associated 7	2.04944	up
1435463_s_at	Myo1d	myosin ID	2.32054	up
1422300_at	Nog	noggin	10.2958	up
1451857_a_at	Notum	notum pectinacetylesterase homolog (Drosophila)	2.66448	up
1421866_at	Nr3c1	nuclear receptor subfamily 3, group C, member 1	2.21375	up
1457635_s_at	Nr3c1	nuclear receptor subfamily 3, group C, member 1	2.12468	up
1438796_at	Nr4a3	nuclear receptor subfamily 4, group A, member 3	2.48826	up
1440353_at	Ntf5	neurotrophin 5	2.49808	up
1426338_a_at	Ntng1	netrin G1	2.73349	up
1449286_at	Ntng1	netrin G1	3.26711	up
1424289_at	Osgin2	oxidative stress induced growth inhibitor family member 2	2.16231	up
1439849_at	OTTMUSG00000008561	predicted gene, OTTMUSG00000008561	2.36213	up
1443939_at	OTTMUSG00000008561	predicted gene, OTTMUSG00000008561	2.04354	up
1421987_at	Papss2	3'-phosphoadenosine 5'-phosphosulfate synthase 2	6.42285	up
1421989_s_at	Papss2	3'-phosphoadenosine 5'-phosphosulfate synthase 2	9.3336	up
1434510_at	Papss2	3'-phosphoadenosine 5'-phosphosulfate synthase 2	7.29547	up
1425563_s_at	Pcdh10	protocadherin 10	2.26528	up
1430667_at	Pcdh10	protocadherin 10	3.76473	up
1438134_at	Pcdh10	protocadherin 10	2.36353	up
1451527_at	Pcolce2	procollagen C-endopeptidase enhancer 2	2.02071	up
1426981_at	Pcsk6	proprotein convertase subtilisin/kexin type 6	2.72097	up
1428896_at	Pdgfrl	platelet-derived growth factor receptor-like	2.04194	up
1417837_at	Phlda2	pleckstrin homology-like domain, family A, member 2	2.38371	up
1427023_at	Phyhipl	phytanoyl-CoA hydroxylase interacting protein-like	3.28453	up
1437062_s_at	Phyhipl	phytanoyl-CoA hydroxylase interacting protein-like	4.51506	up
1437100_x_at	Pim3	proviral integration site 3	2.16847	up
1451069_at	Pim3	proviral integration site 3	2.28105	up
1451335_at	Plac8	placenta-specific 8	2.29762	up
1416686_at	Plod2	procollagen lysine, 2-oxoglutarate 5-dioxygenase 2	2.13295	up
1416687_at	Plod2	procollagen lysine, 2-oxoglutarate 5-dioxygenase 2	2.16462	up
1422673_at	Prkd1	protein kinase D1	2.33819	up
1447623_s_at	Prkd1	protein kinase D1	2.48675	up
1435162_at	Prkg2	protein kinase, cGMP-dependent, type II	2.01009	up
1428853_at	Ptch1	patched homolog 1	2.15433	up
1449310_at	Ptger2	prostaglandin E receptor 2 (subtype EP2)	2.67882	up
1424208_at	Ptger4	prostaglandin E receptor 4 (subtype EP4)	2.22228	up
1419247_at	Rgs2	regulator of G-protein signaling 2	2.14694	up
1419248_at	Rgs2	regulator of G-protein signaling 2	2.0854	up
1447830_s_at	Rgs2	regulator of G-protein signaling 2	2.2447	up
1417466_at	Rgs5	regulator of G-protein signaling 5	2.84341	up
1418318_at	Rnf128	ring finger protein 128	2.57878	up
1449036_at	Rnf128	ring finger protein 128	3.05316	up
1449365_at	S1pr5	sphingosine-1-phosphate receptor 5	8.51837	up
1418805_at	Sct	secretin	2.29237	up
1459269_at	Sdr39u1	short chain dehydrogenase/reductase family 39U, member 1	2.77845	up
1420918_at	Sgk3	serum/glucocorticoid regulated kinase 3	2.73976	up
1420919_at	Sgk3	serum/glucocorticoid regulated kinase 3	2.88717	up
1450036_at	Sgk3	serum/glucocorticoid regulated kinase 3	2.66837	up
1426599_a_at	Slc2a1	solute carrier family 2 (facilitated glucose transporter), member 1	2.72842	up
1434773_a_at	Slc2a1	solute carrier family 2 (facilitated glucose transporter), member 1	2.67975	up
1435387_at	Slc2a13	solute carrier family 2 (facilitated glucose transporter), member 13	2.06194	up
1433645_at	Slc44a1	solute carrier family 44, member 1	2.02326	up
1422771_at	Smad6	MAD homolog 6 (Drosophila)	3.46208	up
1423389_at	Smad7	MAD homolog 7 (Drosophila)	2.17631	up
1443771_x_at	Smad7	MAD homolog 7 (Drosophila)	2.07728	up
1448742_at	Snai1	snail homolog 1 (Drosophila)	2.1511	up
1450179_at	Sost	sclerostin	3.81703	up
1416967_at	Sox2	SRY-box containing gene 2	2.70446	up
1423500_a_at	Sox5	SRY-box containing gene 5	2.35371	up
1432189_a_at	Sox5	SRY-box containing gene 5	2.02226	up
1455535_at	Sox5	SRY-box containing gene 5	2.11715	up
1427677_a_at	Sox6	SRY-box containing gene 6	2.22678	up
1447655_x_at	Sox6	SRY-box containing gene 6	2.16724	up
1424950_at	Sox9	SRY-box containing gene 9	3.36239	up
1451538_at	Sox9	SRY-box containing gene 9	2.88532	up
1455409_at	Spire1	spire homolog 1 (Drosophila)	2.20564	up
1437387_at	Susd5	sushi domain containing 5	3.47214	up
1438636_s_at	Susd5	sushi domain containing 5	2.89037	up
1441927_at	Syt7	synaptotagmin VII	2.3951	up
1460081_at	Syt7	synaptotagmin VII	2.73337	up
1448029_at	Tbx3	T-box 3	2.57587	up
1437479_x_at	Tbx3	T-box 3	2.71182	up
1421943_at	Tgfa	transforming growth factor alpha	4.37456	up
1420653_at	Tgfb1	transforming growth factor, beta 1	2.10915	up
1449388_at	Thbs4	thrombospondin 4	2.26962	up
1423405_at	Timp4	tissue inhibitor of metalloproteinase 4	4.39503	up
1449533_at	Tmem100	transmembrane protein 100	4.01219	up
1446625_at	Tmem100	transmembrane protein 100	3.1198	up
1449033_at	Tnfrsf11b	tumor necrosis factor receptor superfamily, member 11b (osteoprotegerin)	2.84914	up
1460226_at	Trap1a	tumor rejection antigen P1A	2.06865	up
1434249_s_at	Trim9	tripartite motif-containing 9	2.37543	up
1454886_x_at	Trim9	tripartite motif-containing 9	2.11724	up
1454608_x_at	Ttr	transthyretin	5.47647	up
1455913_x_at	Ttr	transthyretin	6.3457	up
1459737_s_at	Ttr	transthyretin	5.77329	up
1416308_at	Ugdh	UDP-glucose dehydrogenase	2.03985	up
1425425_a_at	Wif1	Wnt inhibitory factor 1	2.59739	up
1448145_at	Wwp2	WW domain containing E3 ubiquitin protein ligase 2	3.88965	up
1448146_at	Wwp2	WW domain containing E3 ubiquitin protein ligase 2	4.03464	up
1456714_at	Wwp2	WW domain containing E3 ubiquitin protein ligase 2	5.70735	up
1438482_at	Wwp2	WW domain containing E3 ubiquitin protein ligase 2	4.03464	up
